# Supplementary material for: Transcriptome signature of the adult mouse choroid plexus
Source: Fluids Barriers CNS. 2011 Jan 18;8:10. doi: 10.1186/2045-8118-8-10 (PMC3042978; doi:10.1186/2045-8118-8-10)
Supplement: Additional file 1 — Expression levels of the genes transcribed in the basal choroid plexus. The table lists the expression levels of all genes expressed in the basal CP transcriptome, after normalization as specified in the Methods section. [file 2045-8118-8-10-S1.XLSX]

## Sheet: Sheet1
Symbol	Definition	Expression level
Ubb	Mus musculus ubiquitin B (Ubb), mRNA,	15.0012
Igf2	Mus musculus insulin-like growth factor 2 (Igf2), mRNA,	14.5876
Rpl41	Mus musculus ribosomal protein L41 (Rpl41), mRNA,	14.4741
Cox4i1	Mus musculus cytochrome c oxidase subunit IV isoform 1 (Cox4i1), mRNA,	14.0695
Clu	Mus musculus clusterin (Clu), mRNA,	14.0653
Psap	Mus musculus prosaposin (Psap), mRNA,	13.9904
Ndg2		13.957
Arl6ip1	Mus musculus ADP-ribosylation factor-like 6 interacting protein 1 (Arl6ip1), mRNA,	13.9103
Atp5b	Mus musculus ATP synthase, H+ transporting mitochondrial F1 complex, beta subunit (Atp5b), mRNA,	13.8917
Cst3	Mus musculus cystatin C (Cst3), mRNA,	13.8745
Clic6	Mus musculus chloride intracellular channel 6 (Clic6), mRNA,	13.7986
Ttr	Mus musculus transthyretin (Ttr), mRNA,	13.7905
1500015O10Rik	Mus musculus RIKEN cDNA 1500015O10 gene (1500015O10Rik), mRNA,	13.7401
Grim19	Mus musculus genes associated with retinoid-IFN-induced mortality 19 (Grim19), mRNA,	13.7328
Cox8a	Mus musculus cytochrome c oxidase, subunit VIIIa (Cox8a), mRNA,	13.7058
Gapd	Mus musculus glyceraldehyde-3-phosphate dehydrogenase (Gapd), mRNA,	13.7016
Atp5h	Mus musculus ATP synthase, H+ transporting, mitochondrial F0 complex, subunit d (Atp5h), mRNA,	13.6555
Uba52	Mus musculus ubiquitin A-52 residue ribosomal protein fusion product 1 (Uba52), mRNA,	13.6477
Uqcrh		13.634
Ckb	Mus musculus creatine kinase, brain (Ckb), mRNA,	13.6227
Cox6a1	Mus musculus cytochrome c oxidase, subunit VI a, polypeptide 1 (Cox6a1), mRNA,	13.6118
Gpx4	Mus musculus glutathione peroxidase 4 (Gpx4), mRNA,	13.5913
Rps14	Mus musculus ribosomal protein S14 (Rps14), mRNA,	13.5908
Ppia	Mus musculus peptidylprolyl isomerase A (Ppia), mRNA,	13.5786
Rplp1	Mus musculus ribosomal protein, large, P1 (Rplp1), mRNA,	13.5688
Aldh2	Mus musculus aldehyde dehydrogenase 2, mitochondrial (Aldh2), mRNA,	13.5624
Rnaset2	Mus musculus ribonuclease T2 (Rnaset2), mRNA,	13.5302
Rps27a	Mus musculus ribosomal protein S27a (Rps27a), mRNA,	13.5185
Rps29	Mus musculus ribosomal protein S29 (Rps29), mRNA,	13.5104
Dbi	Mus musculus diazepam binding inhibitor (Dbi), mRNA,	13.5084
Atp5j2	Mus musculus ATP synthase, H+ transporting, mitochondrial F0 complex, subunit f, isoform 2 (Atp5j2), mRNA,	13.5082
Grina	Mus musculus glutamate receptor, ionotropic, N-methyl D-asparate-associated protein 1 (glutamate binding) (Grina), mRNA,	13.4674
1110020P15Rik	Mus musculus RIKEN cDNA 1110020P15 gene (1110020P15Rik), mRNA,	13.467
Atp1a1	Mus musculus ATPase, Na+/K+ transporting, alpha 1 polypeptide (Atp1a1), mRNA,	13.4638
Fth1		13.4163
Ptgds	Mus musculus prostaglandin D2 synthase (brain) (Ptgds), mRNA,	13.4104
Atp5g3	Mus musculus ATP synthase, H+ transporting, mitochondrial F0 complex, subunit c (subunit 9), isoform 3 (Atp5g3), mRNA,	13.3834
Cd81	Mus musculus CD 81 antigen (Cd81), mRNA,	13.3762
Ndufa1	Mus musculus NADH dehydrogenase (ubiquinone) 1 alpha subcomplex, 1 (Ndufa1), mRNA,	13.259
Atp1b1	Mus musculus ATPase, Na+/K+ transporting, beta 1 polypeptide (Atp1b1), mRNA,	13.2404
Cd63	Mus musculus Cd63 antigen (Cd63), mRNA,	13.2378
Cox5b	Mus musculus cytochrome c oxidase, subunit Vb (Cox5b), mRNA,	13.1857
Ubc	Mus musculus ubiquitin C (Ubc), mRNA,	13.1785
Sostdc1	Mus musculus sclerostin domain containing 1 (Sostdc1), mRNA,	13.1731
Rps20	Mus musculus ribosomal protein S20 (Rps20), mRNA,	13.1569
Ubl5	Mus musculus ubiquitin-like 5 (Ubl5), mRNA,	13.1358
Aplp2	Mus musculus amyloid beta (A4) precursor-like protein 2 (Aplp2), mRNA,	13.1071
Scd2	Mus musculus stearoyl-Coenzyme A desaturase 2 (Scd2), mRNA,	13.0883
Rbp1	Mus musculus retinol binding protein 1, cellular (Rbp1), mRNA,	13.0652
Ndufa4	Mus musculus NADH dehydrogenase (ubiquinone) 1 alpha subcomplex, 4 (Ndufa4), mRNA,	13.0559
Rpl3	Mus musculus ribosomal protein L3 (Rpl3), mRNA,	13.0535
2010107E04Rik	Mus musculus RIKEN cDNA 2010107E04 gene (2010107E04Rik), mRNA,	13.0505
Cryab	Mus musculus crystallin, alpha B (Cryab), mRNA,	13.0417
Vdac1	Mus musculus voltage-dependent anion channel 1 (Vdac1), mRNA,	12.984
Car12	Mus musculus carbonic anyhydrase 12 (Car12), mRNA,	12.9827
Rpl35	Mus musculus ribosomal protein L35 (Rpl35), mRNA,	12.9697
Cox7c	Mus musculus cytochrome c oxidase, subunit VIIc (Cox7c), mRNA,	12.9622
Rps21	Mus musculus ribosomal protein S21 (Rps21), mRNA,	12.9567
Ldh2	Mus musculus lactate dehydrogenase 2, B chain (Ldh2), mRNA,	12.9561
Rpl24	Mus musculus ribosomal protein L24 (Rpl24), mRNA,	12.9208
Atp5g1	Mus musculus ATP synthase, H+ transporting, mitochondrial F0 complex, subunit c (subunit 9), isoform 1 (Atp5g1), mRNA,	12.8698
Atp6v1e1	Mus musculus ATPase, H+ transporting, V1 subunit E isoform 1 (Atp6v1e1), mRNA,	12.8597
Eef1g	Mus musculus eukaryotic translation elongation factor 1 gamma (Eef1g), mRNA,	12.844
Slc4a2	Mus musculus solute carrier family 4 (anion exchanger), member 2 (Slc4a2), mRNA,	12.8337
Rpl11	Mus musculus ribosomal protein L11 (Rpl11), mRNA,	12.8324
4930542G03Rik	Mus musculus RIKEN cDNA 4930542G03 gene (4930542G03Rik), mRNA,	12.8318
Atp5o	Mus musculus ATP synthase, H+ transporting, mitochondrial F1 complex, O subunit (Atp5o), mRNA,	12.8226
Kl	Mus musculus klotho (Kl), mRNA,	12.8127
Rpl13	Mus musculus ribosomal protein L13 (Rpl13), mRNA,	12.8078
Igfbp2	Mus musculus insulin-like growth factor binding protein 2 (Igfbp2), mRNA,	12.8077
Itpr1	Mus musculus inositol 1,4,5-triphosphate receptor 1 (Itpr1), mRNA,	12.8021
Ndufs5	Mus musculus NADH dehydrogenase (ubiquinone) Fe-S protein 5 (Ndufs5), mRNA,	12.7942
Cdkn1c	Mus musculus cyclin-dependent kinase inhibitor 1C (P57) (Cdkn1c), mRNA,	12.7831
Ndufa3	Mus musculus NADH dehydrogenase (ubiquinone) 1 alpha subcomplex, 3 (Ndufa3), mRNA,	12.7826
Aldoa		12.7783
Rpl19	Mus musculus ribosomal protein L19 (Rpl19), mRNA,	12.7695
Slc29a4	Mus musculus solute carrier family 29 (nucleoside transporters), member 4 (Slc29a4), mRNA,	12.7687
Tegt	Mus musculus testis enhanced gene transcript (Tegt), mRNA,	12.757
Rps16	Mus musculus ribosomal protein S16 (Rps16), mRNA,	12.7556
Fads1	Mus musculus fatty acid desaturase 1 (Fads1), mRNA,	12.7321
Mt1	Mus musculus metallothionein 1 (Mt1), mRNA,	12.7277
Rdh5	Mus musculus retinol dehydrogenase 5 (Rdh5), mRNA,	12.7218
Enpp2	Mus musculus ectonucleotide pyrophosphatase/phosphodiesterase 2 (Enpp2), mRNA,	12.7212
Stk39	Mus musculus serine/threonine kinase 39, STE20/SPS1 homolog (yeast) (Stk39), mRNA,	12.721
Mcee		12.7179
Cox6c	Mus musculus cytochrome c oxidase, subunit VIc (Cox6c), mRNA,	12.6931
Hist1h1c	Mus musculus histone 1, H1c (Hist1h1c), mRNA,	12.6919
Prdx1	Mus musculus peroxiredoxin 1 (Prdx1), mRNA,	12.6917
Lrp10	Mus musculus low-density lipoprotein receptor-related protein 10 (Lrp10), mRNA,	12.6904
Rpl39	Mus musculus ribosomal protein L39 (Rpl39), mRNA,	12.673
AI427515	Mus musculus expressed sequence AI427515 (AI427515), mRNA,	12.6595
Rps11	Mus musculus ribosomal protein S11 (Rps11), mRNA,	12.6511
2010110M21Rik	Mus musculus RIKEN cDNA 2010110M21 gene (2010110M21Rik), mRNA,	12.6499
Slc25a5	Mus musculus solute carrier family 25 (mitochondrial carrier; adenine nucleotide translocator), member 5 (Slc25a5), mRNA,	12.6444
Rps27	Mus musculus ribosomal protein S27 (Rps27), mRNA,	12.6431
1110060M21Rik	Mus musculus RIKEN cDNA 1110060M21 gene (1110060M21Rik), mRNA,	12.6248
Vil2	Mus musculus villin 2 (Vil2), mRNA,	12.624
Rps25	Mus musculus ribosomal protein S25 (Rps25), mRNA,	12.6225
Gtf2i	Mus musculus general transcription factor II I (Gtf2i), mRNA,	12.6178
Folr1	Mus musculus folate receptor 1 (adult) (Folr1), mRNA,	12.6034
Apoe	Mus musculus apolipoprotein E (Apoe), mRNA,	12.5986
Prelp	Mus musculus proline arginine-rich end leucine-rich repeat (Prelp), mRNA,	12.595
1110012O05Rik	Mus musculus RIKEN cDNA 1110012O05 gene (1110012O05Rik), mRNA,	12.5927
Rpl36a	Mus musculus ribosomal protein L36a (Rpl36a), mRNA,	12.5901
Rps2	Mus musculus ribosomal protein S2 (Rps2), mRNA,	12.5842
Uqcr	Mus musculus ubiquinol-cytochrome c reductase (6,4kD) subunit (Uqcr), mRNA,	12.5739
Cox6b	Mus musculus cytochrome c oxidase, subunit VIb (Cox6b), mRNA,	12.5718
Nisch	Mus musculus nischarin (Nisch), mRNA,	12.5543
Hemk1		12.5518
Atpif1		12.5384
Rps5	Mus musculus ribosomal protein S5 (Rps5), mRNA,	12.5383
Prnp	Mus musculus prion protein (Prnp), mRNA,	12.5377
Rps10	Mus musculus ribosomal protein S10 (Rps10), mRNA,	12.5359
Vcp	Mus musculus valosin containing protein (Vcp), mRNA,	12.5345
Tuba6	Mus musculus tubulin, alpha 6 (Tuba6), mRNA,	12.5295
RPS18	Mus musculus ribosomal protein S18 (Rps18), mRNA,	12.5278
Wbp2	Mus musculus WW domain binding protein 2 (Wbp2), mRNA,	12.5218
Ndufa2	Mus musculus NADH dehydrogenase (ubiquinone) 1 alpha subcomplex, 2 (Ndufa2), mRNA,	12.5148
Mtch1	Mus musculus mitochondrial carrier homolog 1 (C, elegans) (Mtch1), mRNA,	12.508
Hint2		12.5068
Hspa8	Mus musculus heat shock protein 8 (Hspa8), mRNA,	12.5036
Mt3	Mus musculus metallothionein 3 (Mt3), mRNA,	12.501
Bag1	Mus musculus Bcl2-associated athanogene 1 (Bag1), mRNA,	12.4983
Hist1h2bf	Mus musculus histone 1, H2bf (Hist1h2bf), mRNA,	12.4976
Amfr	Mus musculus autocrine motility factor receptor (Amfr), mRNA,	12.4868
5730469M10Rik	Mus musculus RIKEN cDNA 5730469M10 gene (5730469M10Rik), mRNA,	12.4819
Pcbp2	Mus musculus poly(rC) binding protein 2 (Pcbp2), mRNA,	12.4751
Rps7	Mus musculus ribosomal protein S7 (Rps7), mRNA,	12.4508
Vps28	Mus musculus vacuolar protein sorting 28 (yeast) (Vps28), mRNA,	12.4391
Maged1	Mus musculus melanoma antigen, family D, 1 (Maged1), mRNA,	12.4327
Rps26	Mus musculus ribosomal protein S26 (Rps26), mRNA,	12.4319
Psmb4	Mus musculus proteasome (prosome, macropain) subunit, beta type 4 (Psmb4), mRNA,	12.4263
Msx1	Mus musculus homeo box, msh-like 1 (Msx1), mRNA,	12.4069
Psma2	Mus musculus proteasome (prosome, macropain) subunit, alpha type 2 (Psma2), mRNA,	12.3913
Cab39l		12.386
App	Mus musculus amyloid beta (A4) precursor protein (App), mRNA,	12.3783
Fabp3	Mus musculus fatty acid binding protein 3, muscle and heart (Fabp3), mRNA,	12.3634
4631427C17Rik	Mus musculus RIKEN cDNA 4631427C17 gene (4631427C17Rik), mRNA,	12.3572
Atp5d	Mus musculus ATP synthase, H+ transporting, mitochondrial F1 complex, delta subunit (Atp5d), mRNA,	12.3558
Tceb2	Mus musculus transcription elongation factor B (SIII), polypeptide 2 (Tceb2), mRNA,	12.3535
Ftl1	Mus musculus ferritin light chain 1 (Ftl1), mRNA,	12.3421
Hmgcs1	Mus musculus 3-hydroxy-3-methylglutaryl-Coenzyme A synthase 1 (Hmgcs1), mRNA,	12.3375
Fau	Mus musculus Finkel-Biskis-Reilly murine sarcoma virus (FBR-MuSV) ubiquitously expressed (fox derived) (Fau), mRNA,	12.3366
Rps28	Mus musculus ribosomal protein S28 (Rps28), mRNA,	12.3263
Hspb8	Mus musculus heat shock 27kDa protein 8 (Hspb8), mRNA,	12.3254
Calml4	Mus musculus calmodulin-like 4 (Calml4), mRNA,	12.3164
Atp6v1f	Mus musculus ATPase, H+ transporting, V1 subunit F (Atp6v1f), mRNA,	12.3035
Rnh1	Mus musculus ribonuclease/angiogenin inhibitor 1 (Rnh1), mRNA,	12.2971
Rpl10	Mus musculus ribosomal protein 10 (Rpl10), mRNA,	12.2953
Calm3	Mus musculus calmodulin 3 (Calm3), mRNA,	12.2859
AW742319	Mus musculus expressed sequence AW742319 (AW742319), mRNA,	12.279
Ndufb8	Mus musculus NADH dehydrogenase (ubiquinone) 1 beta subcomplex 8 (Ndufb8), mRNA,	12.2725
D11Ertd333e		12.2719
1700027N10Rik	Mus musculus RIKEN cDNA 1700027N10 gene (1700027N10Rik), mRNA,	12.2692
Rpl28	Mus musculus ribosomal protein L28 (Rpl28), mRNA,	12.268
Sif1		12.267
Catna1	Mus musculus catenin alpha 1 (Catna1), mRNA,	12.2665
Rps17	Mus musculus ribosomal protein S17 (Rps17), mRNA,	12.2662
Sod1	Mus musculus superoxide dismutase 1, soluble (Sod1), mRNA,	12.2653
Trf	Mus musculus transferrin (Trf), mRNA,	12.2641
Atp6v0e	Mus musculus ATPase, H+ transporting, V0 subunit (Atp6v0e), mRNA,	12.2604
Dad1	Mus musculus defender against cell death 1 (Dad1), mRNA,	12.2586
Ndrg2		12.2412
Gas6	Mus musculus growth arrest specific 6 (Gas6), mRNA,	12.2404
Ugalt2	Mus musculus UDP-galactose translocator 2 (Ugalt2), mRNA,	12.2359
Pon2	Mus musculus paraoxonase 2 (Pon2), mRNA,	12.2317
Actb	Mus musculus actin, beta, cytoplasmic (Actb), mRNA,	12.2256
Alas1	Mus musculus aminolevulinic acid synthase 1 (Alas1), mRNA,	12.2221
3010033P07Rik	Mus musculus RIKEN cDNA 3010033P07 gene (3010033P07Rik), mRNA,	12.2187
Cyb561	Mus musculus cytochrome b-561 (Cyb561), mRNA,	12.2066
Ppp2ca	Mus musculus protein phosphatase 2a, catalytic subunit, alpha isoform (Ppp2ca), mRNA,	12.176
Degs	Mus musculus degenerative spermatocyte homolog (Drosophila) (Degs), mRNA,	12.1735
Shfdg1	Mus musculus split hand/foot deleted gene 1 (Shfdg1), mRNA,	12.173
Park7	Mus musculus Parkinson disease (autosomal recessive, early onset) 7 (Park7), mRNA,	12.1568
Rab11b	Mus musculus RAB11B, member RAS oncogene family (Rab11b), mRNA,	12.1542
Timp2	Mus musculus tissue inhibitor of metalloproteinase 2 (Timp2), mRNA,	12.1494
Dp1	Mus musculus deleted in polyposis 1 (Dp1), mRNA,	12.1402
Mrps21	Mus musculus mitochondrial ribosomal protein S21 (Mrps21), mRNA,	12.1216
Krtcap2	Mus musculus keratinocyte associated protein 2 (Krtcap2), mRNA,	12.1208
Cldn2	Mus musculus claudin 2 (Cldn2), mRNA,	12.1164
Atp6ap1	Mus musculus ATPase, H+ transporting, lysosomal accessory protein 1 (Atp6ap1), mRNA,	12.1101
1500032L24Rik	Mus musculus RIKEN cDNA 1500032L24 gene (1500032L24Rik), mRNA,	12.1056
Lrpap1	Mus musculus low density lipoprotein receptor-related protein associated protein 1 (Lrpap1), mRNA,	12.104
Mif	Mus musculus macrophage migration inhibitory factor (Mif), mRNA,	12.1017
Grp58	Mus musculus glucose regulated protein (Grp58), mRNA,	12.1008
Hint1	Mus musculus histidine triad nucleotide binding protein 1 (Hint1), mRNA,	12.0997
Cnn3	Mus musculus calponin 3, acidic (Cnn3), mRNA,	12.0955
Pramel4	Mus musculus preferentially expressed antigen in melanoma like 4 (Pramel4), mRNA,	12.0924
Ndufv1	Mus musculus NADH dehydrogenase (ubiquinone) flavoprotein 1 (Ndufv1), mRNA,	12.0886
Hist1h2bm	Mus musculus histone 1, H2bm (Hist1h2bm), mRNA,	12.0851
Hist1h2bp	Mus musculus histone 1, H2bp (Hist1h2bp), mRNA,	12.0814
2510048O06Rik	Mus musculus RIKEN cDNA 2510048O06 gene (2510048O06Rik), mRNA,	12.0787
BC008155	Mus musculus cDNA sequence BC008155 (BC008155), mRNA,	12.0704
Ndufa11		12.0664
Nfe2l1	Mus musculus nuclear factor, erythroid derived 2,-like 1 (Nfe2l1), mRNA,	12.0575
Gsta4	Mus musculus glutathione S-transferase, alpha 4 (Gsta4), mRNA,	12.0488
Itm2c	Mus musculus integral membrane protein 2C (Itm2c), mRNA,	12.0476
Lgals1	Mus musculus lectin, galactose binding, soluble 1 (Lgals1), mRNA,	12.0475
Aqp1	Mus musculus aquaporin 1 (Aqp1), mRNA,	12.0458
Myl6	Mus musculus myosin, light polypeptide 6, alkali, smooth muscle and non-muscle (Myl6), mRNA,	12.0443
Slc25a3	Mus musculus solute carrier family 25 (mitochondrial carrier; phosphate carrier), member 3 (Slc25a3), mRNA,	12.0432
Cd164	Mus musculus CD164 antigen (Cd164), mRNA,	12.0319
Rpl27	Mus musculus ribosomal protein L27 (Rpl27), mRNA,	12.0256
Ephx1	Mus musculus epoxide hydrolase 1, microsomal (Ephx1), mRNA,	12.0238
5033425B17Rik	Mus musculus RIKEN cDNA 5033425B17 gene (5033425B17Rik), mRNA,	12.0237
Hist1h2bh	Mus musculus histone 1, H2bh (Hist1h2bh), mRNA,	12.0159
Atox1	Mus musculus ATX1 (antioxidant protein 1) homolog 1 (yeast) (Atox1), mRNA,	12.0042
0610007H07Rik	Mus musculus RIKEN cDNA 0610007H07 gene (0610007H07Rik), mRNA,	12.004
Aco2	Mus musculus aconitase 2, mitochondrial (Aco2), mRNA,	12.0021
1110002M09Rik	Mus musculus RIKEN cDNA 1110002M09 gene (1110002M09Rik), mRNA,	12.0008
S100a1	Mus musculus S100 calcium binding protein A1 (S100a1), mRNA,	11.9869
Eif3s5	Mus musculus eukaryotic translation initiation factor 3, subunit 5 (epsilon) (Eif3s5), mRNA,	11.9857
Aamp	Mus musculus angio-associated migratory protein (Aamp), mRNA,	11.9835
Glo1	Mus musculus glyoxalase 1 (Glo1), mRNA,	11.9818
Defb11	Mus musculus defensin beta 11 (Defb11), mRNA,	11.9809
Rps8	Mus musculus ribosomal protein S8 (Rps8), mRNA,	11.9732
Uqcrc1	Mus musculus ubiquinol-cytochrome c reductase core protein 1 (Uqcrc1), mRNA,	11.9696
2410011G03Rik	Mus musculus RIKEN cDNA 2410011G03 gene (2410011G03Rik), mRNA,	11.966
Etfb	Mus musculus electron transferring flavoprotein, beta polypeptide (Etfb), mRNA,	11.9637
1810037I17Rik	Mus musculus RIKEN cDNA 1810037I17 gene (1810037I17Rik), mRNA,	11.9607
Prdx5	Mus musculus peroxiredoxin 5 (Prdx5), mRNA,	11.9591
D12Ertd647e	Mus musculus DNA segment, Chr 12, ERATO Doi 647, expressed (D12Ertd647e), transcript variant 1, mRNA,	11.9434
Rpl15	Mus musculus ribosomal protein L15 (Rpl15), mRNA,	11.9421
Itpk1	Mus musculus inositol 1,3,4-triphosphate 5/6 kinase (Itpk1), mRNA,	11.939
Ubg		11.9328
2810046M22Rik	Mus musculus RIKEN cDNA 2810046M22 gene (2810046M22Rik), mRNA,	11.9326
Ndufa7	Mus musculus NADH dehydrogenase (ubiquinone) 1 alpha subcomplex, 7 (B14,5a) (Ndufa7), mRNA,	11.9277
Hist2h2aa2	Mus musculus histone 2, H2aa2 (Hist2h2aa2), mRNA,	11.9174
Cd59a	Mus musculus CD59a antigen (Cd59a), mRNA,	11.9146
Sulf1	Mus musculus sulfatase 1 (Sulf1), mRNA,	11.9104
Rpl7	Mus musculus ribosomal protein L7 (Rpl7), mRNA,	11.9092
1100001I22Rik		11.9078
Rpl7a	Mus musculus ribosomal protein L7a (Rpl7a), mRNA,	11.9065
Morf4l2	Mus musculus mortality factor 4 like 2 (Morf4l2), mRNA,	11.9057
Nedd8	Mus musculus neural precursor cell expressed, developmentally down-regulated gene 8 (Nedd8), mRNA,	11.9037
Urod	Mus musculus uroporphyrinogen decarboxylase (Urod), mRNA,	11.8823
Gpsn2	Mus musculus glycoprotein, synaptic 2 (Gpsn2), mRNA,	11.8808
1110020C13Rik	Mus musculus RIKEN cDNA 1110020C13 gene (1110020C13Rik), mRNA,	11.8782
Bloc1s1		11.869
Rab2	Mus musculus RAB2, member RAS oncogene family (Rab2), mRNA,	11.8674
Rpl8	Mus musculus ribosomal protein L8 (Rpl8), mRNA,	11.8528
Bscl2	Mus musculus Bernardinelli-Seip congenital lipodystrophy 2 homolog (human) (Bscl2), mRNA,	11.8527
Psmb6	Mus musculus proteasome (prosome, macropain) subunit, beta type 6 (Psmb6), mRNA,	11.8514
Ywhag	Mus musculus 3-monooxgenase/tryptophan 5-monooxgenase activation protein, gamma polypeptide (Ywhag), mRNA,	11.8512
Slco1c1	Mus musculus solute carrier organic anion transporter family, member 1c1 (Slco1c1), mRNA,	11.8508
Laptm4a	Mus musculus lysosomal-associated protein transmembrane 4A (Laptm4a), mRNA,	11.8486
Tomm7	Mus musculus translocase of outer mitochondrial membrane 7 homolog (yeast) (Tomm7), mRNA,	11.8462
Rpl37a	Mus musculus ribosomal protein L37a (Rpl37a), mRNA,	11.8448
Rps27l	Mus musculus ribosomal protein S27-like (Rps27l), mRNA,	11.8403
Uqcrc2	Mus musculus RIKubiquinol cytochrome c reductase core protein 2 (Uqcrc2), mRNA,	11.8395
Mir16	Mus musculus membrane interacting protein of RGS16 (Mir16), mRNA,	11.8312
Rpl26	Mus musculus ribosomal protein L26 (Rpl26), mRNA,	11.8252
Cdr2	Mus musculus cerebellar degeneration-related 2 (Cdr2), mRNA,	11.8132
Pttg1ip		11.8054
Atp1b3	Mus musculus ATPase, Na+/K+ transporting, beta 3 polypeptide (Atp1b3), mRNA,	11.8021
Entpd4		11.7862
Temt	Mus musculus thioether S-methyltransferase (Temt), mRNA,	11.7775
Fars1	Mus musculus phenylalanine-tRNA synthetase 1 (mitochondrial) (Fars1), mRNA,	11.7772
Dncl2b	Mus musculus dynein, cytoplasmic, light chain 2B (Dncl2b), mRNA,	11.7747
Nsep1	Mus musculus nuclease sensitive element binding protein 1 (Nsep1), mRNA,	11.763
Atp5c1	Mus musculus ATP synthase, H+ transporting, mitochondrial F1 complex, gamma polypeptide 1 (Atp5c1), mRNA,	11.7589
2310020H20Rik	Mus musculus RIKEN cDNA 2310020H20 gene (2310020H20Rik), mRNA,	11.7543
E130107N23Rik	Mus musculus RIKEN cDNA E130107N23 gene (E130107N23Rik), mRNA,	11.7536
Hist1h2bj	Mus musculus histone 1, H2bj (Hist1h2bj), mRNA,	11.7438
Rps13	Mus musculus ribosomal protein S13 (Rps13), mRNA,	11.7433
Otx2	Mus musculus orthodenticle homolog 2 (Drosophila) (Otx2), mRNA,	11.7386
Hspcb	Mus musculus heat shock protein 1, beta (Hspcb), mRNA,	11.7359
Tsga2	Mus musculus testis specific gene A2 (Tsga2), mRNA,	11.7317
1110059M19Rik	Mus musculus RIKEN cDNA 1110059M19 gene (1110059M19Rik), mRNA,	11.7266
Mrps6	Mus musculus mitochondrial ribosomal protein S6 (Mrps6), mRNA,	11.7107
ORF18	Mus musculus open reading frame 18 (ORF18), mRNA,	11.7094
Pfdn5	Mus musculus prefoldin 5 (Pfdn5), mRNA,	11.7066
Hist1h2bn	Mus musculus histone 1, H2bn (Hist1h2bn), mRNA,	11.7064
Fkbp2	Mus musculus FK506 binding protein 2 (Fkbp2), mRNA,	11.7056
Lbp	Mus musculus lipopolysaccharide binding protein (Lbp), mRNA,	11.7046
Rabac1	Mus musculus Rab acceptor 1 (prenylated) (Rabac1), mRNA,	11.7034
Fkbp9	Mus musculus FK506 binding protein 9 (Fkbp9), mRNA,	11.7029
B130017P16Rik	Mus musculus RIKEN cDNA B130017P16 gene (B130017P16Rik), mRNA,	11.7026
Poldip2	Mus musculus polymerase (DNA-directed), delta interacting protein 2 (Poldip2), mRNA,	11.6917
1600023A02Rik	Mus musculus RIKEN cDNA 1600023A02 gene (1600023A02Rik), mRNA,	11.6882
Wbp5	Mus musculus WW domain binding protein 5 (Wbp5), mRNA,	11.6881
Rps15	Mus musculus ribosomal protein S15 (Rps15), mRNA,	11.6863
Cox8b	Mus musculus cytochrome c oxidase, subunit VIIIb (Cox8b), mRNA,	11.6782
Eno1	Mus musculus enolase 1, alpha non-neuron (Eno1), mRNA,	11.6685
Oaz1	Mus musculus ornithine decarboxylase antizyme (Oaz1), mRNA,	11.6658
Crip2	Mus musculus cysteine rich protein 2 (Crip2), mRNA,	11.6654
Rpl5	Mus musculus ribosomal protein L5 (Rpl5), mRNA,	11.6632
Spop	Mus musculus speckle-type POZ protein (Spop), mRNA,	11.6549
Trim8	Mus musculus tripartite motif protein 8 (Trim8), mRNA,	11.6435
Cox5a	Mus musculus cytochrome c oxidase, subunit Va (Cox5a), mRNA,	11.638
Nme2	Mus musculus expressed in non-metastatic cells 2, protein (Nme2), mRNA,	11.6329
Hnrpab	Mus musculus heterogeneous nuclear ribonucleoprotein A/B (Hnrpab), mRNA,	11.63
Ndufs8	Mus musculus NADH dehydrogenase (ubiquinone) Fe-S protein 8 (Ndufs8), mRNA,	11.6241
Psmd3	Mus musculus proteasome (prosome, macropain) 26S subunit, non-ATPase, 3 (Psmd3), mRNA,	11.6016
Emb	Mus musculus embigin (Emb), mRNA,	11.588
1700023M09Rik	Mus musculus RIKEN cDNA 1700023M09 gene (1700023M09Rik), mRNA,	11.5816
Sox9	Mus musculus SRY-box containing gene 9 (Sox9), mRNA,	11.5797
D10Jhu81e	Mus musculus DNA segment, Chr 10, Johns Hopkins University 81 expressed (D10Jhu81e), mRNA,	11.5786
Supt6h	Mus musculus suppressor of Ty 6 homolog (S, cerevisiae) (Supt6h), mRNA,	11.5769
Enpp5	Mus musculus ectonucleotide pyrophosphatase/phosphodiesterase 5 (Enpp5), mRNA,	11.5762
Acaa2	Mus musculus acetyl-Coenzyme A acyltransferase 2 (mitochondrial 3-oxoacyl-Coenzyme A thiolase) (Acaa2), mRNA,	11.5734
MGC18837		11.5703
Gpx1	Mus musculus glutathione peroxidase 1 (Gpx1), mRNA,	11.5688
Hmgn1	Mus musculus high mobility group nucleosomal binding domain 1 (Hmgn1), mRNA,	11.5679
2410104I19Rik	Mus musculus RIKEN cDNA 2410104I19 gene (2410104I19Rik), mRNA,	11.5641
Fcgrt	Mus musculus Fc receptor, IgG, alpha chain transporter (Fcgrt), mRNA,	11.5613
Cd9	Mus musculus CD9 antigen (Cd9), mRNA,	11.5605
Metrn		11.5599
Wbscr1	Mus musculus Williams-Beuren syndrome chromosome region 1 homolog (human) (Wbscr1), mRNA,	11.5594
Gaa	Mus musculus glucosidase, alpha, acid (Gaa), mRNA,	11.5569
Vcam1	Mus musculus vascular cell adhesion molecule 1 (Vcam1), mRNA,	11.5557
Mrpl28	Mus musculus mitochondrial ribosomal protein L28 (Mrpl28), nuclear gene encoding mitochondrial protein, mRNA,	11.5555
Lgmn	Mus musculus legumain (Lgmn), mRNA,	11.5537
Catnal1	Mus musculus catenin alpha-like 1 (Catnal1), mRNA,	11.5533
Csrp2	Mus musculus cysteine and glycine-rich protein 2 (Csrp2), mRNA,	11.5481
Acaa1	Mus musculus acetyl-Coenzyme A acyltransferase 1 (Acaa1), mRNA,	11.5471
Copb2	Mus musculus coatomer protein complex, subunit beta 2 (beta prime) (Copb2), mRNA,	11.5379
2310016C16Rik	Mus musculus RIKEN cDNA 2310016C16 gene (2310016C16Rik), mRNA,	11.5357
Arhgef3	Mus musculus Rho guanine nucleotide exchange factor (GEF) 3 (Arhgef3), mRNA,	11.5295
Cyc1	Mus musculus cytochrome c-1 (Cyc1), mRNA,	11.5279
Col8a1	Mus musculus procollagen, type VIII, alpha 1 (Col8a1), mRNA,	11.5255
Mglap	Mus musculus matrix gamma-carboxyglutamate (gla) protein (Mglap), mRNA,	11.525
Fto	Mus musculus fatso (Fto), mRNA,	11.5218
C1qtnf5	Mus musculus C1q and tumor necrosis factor related protein 5 (C1qtnf5), mRNA,	11.5212
Atp6v1b2	Mus musculus ATPase, H+ transporting, V1 subunit B, isoform 2 (Atp6v1b2), mRNA,	11.5151
Scd1	Mus musculus stearoyl-Coenzyme A desaturase 1 (Scd1), mRNA,	11.5145
Timm8b	Mus musculus translocase of inner mitochondrial membrane 8 homolog b (yeast) (Timm8b), mRNA,	11.5129
2310016M24Rik	Mus musculus RIKEN cDNA 2310016M24 gene (2310016M24Rik), mRNA,	11.5071
Hist2h2ac	Mus musculus histone 2, H2ac (Hist2h2ac), mRNA,	11.502
Nxn	Mus musculus nucleoredoxin (Nxn), mRNA,	11.4992
9130404D14Rik	Mus musculus RIKEN cDNA 9130404D14 gene (9130404D14Rik), mRNA,	11.4985
Prkcsh	Mus musculus protein kinase C substrate 80K-H (Prkcsh), mRNA,	11.4971
Arl3	Mus musculus ADP-ribosylation factor-like 3 (Arl3), mRNA,	11.4955
Lamp1	Mus musculus lysosomal membrane glycoprotein 1 (Lamp1), mRNA,	11.4827
Slc5a6	Mus musculus solute carrier family 5 (sodium-dependent vitamin transporter), member 6 (Slc5a6), mRNA,	11.478
Plekhb2	Mus musculus pleckstrin homology domain containing, family B (evectins) member 2 (Plekhb2), mRNA,	11.477
Psmd4	Mus musculus proteasome (prosome, macropain) 26S subunit, non-ATPase, 4 (Psmd4), mRNA,	11.4757
Mylc2b		11.4726
Lgals3bp	Mus musculus lectin, galactoside-binding, soluble, 3 binding protein (Lgals3bp), mRNA,	11.4669
H47	Mus musculus histocompatibility 47 (H47), mRNA,	11.4656
Anapc13		11.464
Ube2l3	Mus musculus ubiquitin-conjugating enzyme E2L 3 (Ube2l3), mRNA,	11.4597
Gcap27		11.4588
Psmb3	Mus musculus proteasome (prosome, macropain) subunit, beta type 3 (Psmb3), mRNA,	11.4525
Rps4x	Mus musculus ribosomal protein S4, X-linked (Rps4x), mRNA,	11.452
Mgrn1	Mus musculus mahogunin, ring finger 1 (Mgrn1), mRNA,	11.4392
Cstb	Mus musculus cystatin B (Cstb), mRNA,	11.439
0610012G03Rik	Mus musculus RIKEN cDNA 0610012G03 gene (0610012G03Rik), mRNA,	11.4356
Pja2	Mus musculus praja 2, RING-H2 motif containing (Pja2), mRNA,	11.4266
Ddb1	Mus musculus damage specific DNA binding protein 1 (Ddb1), mRNA,	11.4181
1810004F21Rik	Mus musculus RIKEN cDNA 1810004F21 gene (1810004F21Rik), mRNA,	11.411
Snrpd2	Mus musculus small nuclear ribonucleoprotein D2 (Snrpd2), mRNA,	11.4108
AI428855	Mus musculus expressed sequence AI428855 (AI428855), mRNA,	11.4089
Ngfrap1	Mus musculus nerve growth factor receptor (TNFRSF16) associated protein 1 (Ngfrap1), mRNA,	11.4072
Mfge8	Mus musculus milk fat globule-EGF factor 8 protein (Mfge8), mRNA,	11.4067
Rpl32	Mus musculus ribosomal protein L32 (Rpl32), mRNA,	11.4008
Slc20a2	Mus musculus solute carrier family 20, member 2 (Slc20a2), mRNA,	11.3997
Iap	Mus musculus intracisternal A particles (Iap), mRNA,	11.3964
Atp6v0b	Mus musculus ATPase, H+ transporting, V0 subunit B (Atp6v0b), mRNA,	11.3839
Timm17a	Mus musculus translocator of inner mitochondrial membrane 17a (Timm17a), mRNA,	11.3783
Ormdl3	Mus musculus ORM1-like 3 (S, cerevisiae) (Ormdl3), mRNA,	11.377
Nrd1	Mus musculus nardilysin, N-arginine dibasic convertase, NRD convertase 1 (Nrd1), mRNA,	11.3734
Slc7a10	Mus musculus solute carrier family 7 (cationic amino acid transporter, y+ system), member 10 (Slc7a10), mRNA,	11.3699
Tcn2	Mus musculus transcobalamin 2 (Tcn2), mRNA,	11.3692
Tra1	Mus musculus tumor rejection antigen gp96 (Tra1), mRNA,	11.3688
1600019D15Rik		11.3659
Cdk2ap1	Mus musculus CDK2 (cyclin-dependent kinase 2)-associated protein 1 (Cdk2ap1), mRNA,	11.3645
Chchd1		11.3634
Hnrpc	Mus musculus heterogeneous nuclear ribonucleoprotein C (Hnrpc), mRNA,	11.3488
Dbp	Mus musculus D site albumin promoter binding protein (Dbp), mRNA,	11.3477
1810027O10Rik	Mus musculus RIKEN cDNA 1810027O10 gene (1810027O10Rik), mRNA,	11.347
Cops3	Mus musculus COP9 (constitutive photomorphogenic) homolog, subunit 3 (Arabidopsis thaliana) (Cops3), mRNA,	11.3451
Pabpn1	Mus musculus poly(A) binding protein, nuclear 1 (Pabpn1), mRNA,	11.3426
Alad	Mus musculus aminolevulinate, delta-, dehydratase (Alad), mRNA,	11.3416
Acadvl	Mus musculus acyl-Coenzyme A dehydrogenase, very long chain (Acadvl), mRNA,	11.3414
P4hb	Mus musculus prolyl 4-hydroxylase, beta polypeptide (P4hb), mRNA,	11.3409
Pfkl	Mus musculus phosphofructokinase, liver, B-type (Pfkl), mRNA,	11.34
Mrpl17	Mus musculus mitochondrial ribosomal protein L17 (Mrpl17), mRNA,	11.3331
Smpdl3a	Mus musculus sphingomyelin phosphodiesterase, acid-like 3A (Smpdl3a), mRNA,	11.3306
Bri3	Mus musculus brain protein I3 (Bri3), mRNA,	11.3259
Gp38	Mus musculus glycoprotein 38 (Gp38), mRNA,	11.3192
Nap1l4	Mus musculus nucleosome assembly protein 1-like 4 (Nap1l4), mRNA,	11.3125
Bst2		11.3109
Hibadh	Mus musculus 3-hydroxyisobutyrate dehydrogenase (Hibadh), mRNA,	11.3064
Nme1	Mus musculus expressed in non-metastatic cells 1, protein (Nme1), mRNA,	11.3062
Mrpl53	Mus musculus mitochondrial ribosomal protein L53 (Mrpl53), mRNA,	11.3003
Ndufs7	Mus musculus NADH dehydrogenase (ubiquinone) Fe-S protein 7 (Ndufs7), mRNA,	11.2979
Akr1a4	Mus musculus aldo-keto reductase family 1, member A4 (aldehyde reductase) (Akr1a4), mRNA,	11.2978
Xbp1	Mus musculus X-box binding protein 1 (Xbp1), mRNA,	11.2972
Sec13l1	Mus musculus SEC13-like 1 (S, cerevisiae) (Sec13l1), mRNA,	11.2922
Ech1	Mus musculus enoyl coenzyme A hydratase 1, peroxisomal (Ech1), mRNA,	11.2878
Vps35	Mus musculus vacuolar protein sorting 35 (Vps35), mRNA,	11.2857
Gns	Mus musculus glucosamine (N-acetyl)-6-sulfatase (Gns), mRNA,	11.2795
Hp1bp3	Mus musculus heterochromatin protein 1, binding protein 3 (Hp1bp3), mRNA,	11.263
Psme1	Mus musculus proteasome (prosome, macropain) 28 subunit, alpha (Psme1), mRNA,	11.2626
Prkacb	Mus musculus protein kinase, cAMP dependent, catalytic, beta (Prkacb), mRNA,	11.2595
Dtx3	Mus musculus deltex 3 homolog (Drosophila) (Dtx3), mRNA,	11.2533
1700012G19Rik	Mus musculus RIKEN cDNA 1700012G19 gene (1700012G19Rik), mRNA,	11.2519
Oxct1		11.2518
1810046J19Rik	Mus musculus RIKEN cDNA 1810046J19 gene (1810046J19Rik), mRNA,	11.2475
Cul4b	Mus musculus cullin 4B (Cul4b), mRNA,	11.2473
2900010M23Rik	Mus musculus RIKEN cDNA 2900010M23 gene (2900010M23Rik), mRNA,	11.2473
Pcolce	Mus musculus procollagen C-proteinase enhancer protein (Pcolce), mRNA,	11.236
Fkbp1a	Mus musculus FK506 binding protein 1a (Fkbp1a), mRNA,	11.2348
Pitpnm1		11.2311
Gars	Mus musculus glycyl-tRNA synthetase (Gars), mRNA,	11.2249
2310008M10Rik	Mus musculus RIKEN cDNA 2310008M10 gene (2310008M10Rik), mRNA,	11.2137
Man2b1	Mus musculus mannosidase 2, alpha B1 (Man2b1), mRNA,	11.2102
Prdx4	Mus musculus peroxiredoxin 4 (Prdx4), mRNA,	11.1999
1110001J03Rik	Mus musculus RIKEN cDNA 1110001J03 gene (1110001J03Rik), mRNA,	11.1985
4933421H10Rik	Mus musculus RIKEN cDNA 4933421H10 gene (4933421H10Rik), mRNA,	11.1937
2310009N05Rik	Mus musculus RIKEN cDNA 2310009N05 gene (2310009N05Rik), mRNA,	11.1893
Sema3b	Mus musculus sema domain, immunoglobulin domain (Ig), short basic domain, secreted, (semaphorin) 3B (Sema3b), mRNA,	11.1855
Gm2a	Mus musculus GM2 ganglioside activator protein (Gm2a), mRNA,	11.1845
Serpinh1	Mus musculus serine (or cysteine) proteinase inhibitor, clade H, member 1 (Serpinh1), mRNA,	11.1835
Ndufa10	Mus musculus NADH dehydrogenase (ubiquinone) 1 alpha subcomplex 10 (Ndufa10), mRNA,	11.1823
Mia1		11.1798
Drap1	Mus musculus Dr1 associated protein 1 (negative cofactor 2 alpha) (Drap1), mRNA,	11.1787
1300006C19Rik		11.1787
Pdlim4	Mus musculus PDZ and LIM domain 4 (Pdlim4), mRNA,	11.1786
Sgk	Mus musculus serum/glucocorticoid regulated kinase (Sgk), mRNA,	11.1739
2310039H08Rik	Mus musculus RIKEN cDNA 2310039H08 gene (2310039H08Rik), mRNA,	11.1724
Mrps24	Mus musculus mitochondrial ribosomal protein S24 (Mrps24), mRNA,	11.1703
Sdf2	Mus musculus stromal cell derived factor 2 (Sdf2), mRNA,	11.17
Gabarap	Mus musculus gamma-aminobutyric acid receptor associated protein (Gabarap), mRNA,	11.1625
Hist1h2bl	Mus musculus histone 1, H2bl (Hist1h2bl), mRNA,	11.1624
Eef1d	Mus musculus eukaryotic translation elongation factor 1 delta (guanine nucleotide exchange protein) (Eef1d), mRNA,	11.1584
Ndufa8	Mus musculus NADH dehydrogenase (ubiquinone) 1 alpha subcomplex, 8 (Ndufa8), mRNA,	11.1565
Glg1	Mus musculus golgi apparatus protein 1 (Glg1), mRNA,	11.1561
Lypla2	Mus musculus lysophospholipase 2 (Lypla2), mRNA,	11.1559
1110003A17Rik	Mus musculus RIKEN cDNA 1110003A17 gene (1110003A17Rik), mRNA,	11.1485
Cds1	Mus musculus CDP-diacylglycerol synthase 1 (Cds1), mRNA,	11.1444
Slitl2	Mus musculus Slit-like 2 (Drosophila) (Slitl2), mRNA,	11.1409
Ldh1	Mus musculus lactate dehydrogenase 1, A chain (Ldh1), mRNA,	11.137
Slc22a17	Mus musculus solute carrier family 22 (organic cation transporter), member 17 (Slc22a17), mRNA,	11.1369
Rpl18a		11.1316
Prkar1a	Mus musculus protein kinase, cAMP dependent regulatory, type I, alpha (Prkar1a), mRNA,	11.1154
Eif3s2	Mus musculus eukaryotic translation initiation factor 3, subunit 2 (beta) (Eif3s2), mRNA,	11.1146
Dpp7	Mus musculus dipeptidylpeptidase 7 (Dpp7), mRNA,	11.1126
1500031H04Rik	Mus musculus RIKEN cDNA 1500031H04 gene (1500031H04Rik), mRNA,	11.1083
D11Ertd99e	Mus musculus DNA segment, Chr 11, ERATO Doi 99, expressed (D11Ertd99e), mRNA,	11.1025
St5	Mus musculus suppression of tumorigenicity 5 (St5), mRNA,	11.0997
2400003N08Rik	Mus musculus RIKEN cDNA 2400003N08 gene (2400003N08Rik), mRNA,	11.0992
Edf1	Mus musculus endothelial differentiation-related factor 1 (Edf1), mRNA,	11.0948
2310067E08Rik	Mus musculus RIKEN cDNA 2310067E08 gene (2310067E08Rik), mRNA,	11.0868
Ltc4s	Mus musculus leukotriene C4 synthase (Ltc4s), mRNA,	11.0852
Cldn1	Mus musculus claudin 1 (Cldn1), mRNA,	11.0821
4632413K17Rik	Mus musculus RIKEN cDNA 4632413K17 gene (4632413K17Rik), mRNA,	11.0813
Etfa	Mus musculus electron transferring flavoprotein, alpha polypeptide (Etfa), nuclear gene encoding mitochondrial protein, mRNA,	11.0813
Ldb1	Mus musculus LIM domain binding 1 (Ldb1), mRNA,	11.0807
Gpr125		11.0732
Tax1bp1	Mus musculus Tax1 (human T-cell leukemia virus type I) binding protein 1 (Tax1bp1), mRNA,	11.0681
BC006909	Mus musculus cDNA sequence BC006909 (BC006909), mRNA,	11.0672
Cycs	Mus musculus cytochrome c, somatic (Cycs), mRNA,	11.0656
Hspa5bp1	Mus musculus solute carrier family 15, member 3 (Slc15a3), mRNA,	11.0617
Pkm2	Mus musculus pyruvate kinase, muscle (Pkm2), mRNA,	11.0603
Ap1b1	Mus musculus adaptor protein complex AP-1, beta 1 subunit (Ap1b1), mRNA,	11.0597
1810056O20Rik	Mus musculus RIKEN cDNA 1810056O20 gene (1810056O20Rik), mRNA,	11.0586
1300010A20Rik	Mus musculus RIKEN cDNA 1300010A20 gene (1300010A20Rik), mRNA,	11.0582
Acas2l	Mus musculus acetyl-Coenzyme A synthetase 2 (AMP forming)-like (Acas2l), mRNA,	11.0541
Kai1	Mus musculus kangai 1 (suppression of tumorigenicity 6, prostate) (Kai1), mRNA,	11.0526
1500010M16Rik	Mus musculus RIKEN cDNA 1500010M16 gene (1500010M16Rik), mRNA,	11.0508
Sf3b2	Mus musculus splicing factor 3b, subunit 2 (Sf3b2), mRNA,	11.0488
1810045K07Rik	Mus musculus RIKEN cDNA 1810045K07 gene (1810045K07Rik), mRNA,	11.0481
Adipor1		11.0463
Aip	Mus musculus aryl-hydrocarbon receptor-interacting protein (Aip), mRNA,	11.0421
Gstm5	Mus musculus glutathione S-transferase, mu 5 (Gstm5), mRNA,	11.0402
1190002L16Rik	Mus musculus RIKEN cDNA 1190002L16 gene (1190002L16Rik), mRNA,	11.0388
Tde2	Mus musculus tumor differentially expressed 2 (Tde2), mRNA,	11.0312
Psmd8	Mus musculus proteasome (prosome, macropain) 26S subunit, non-ATPase, 8 (Psmd8), mRNA,	11.0298
Cdipt	Mus musculus CDP-diacylglycerol--inositol 3-phosphatidyltransferase (phosphatidylinositol synthase) (Cdipt), mRNA,	11.0247
2010107H07Rik	Mus musculus RIKEN cDNA 2010107H07 gene (2010107H07Rik), mRNA,	11.0237
Selk	Mus musculus selenoprotein K (Selk), mRNA,	11.0153
Slc31a1	Mus musculus solute carrier family 31, member 1 (Slc31a1), mRNA,	11.015
Tbca	Mus musculus tubulin cofactor a (Tbca), mRNA,	11.0143
Hspa2	Mus musculus heat shock protein 2 (Hspa2), mRNA,	11.0131
2610318I01Rik	Mus musculus RIKEN cDNA 2610318I01 gene (2610318I01Rik), mRNA,	11.0091
Maf1	Mus musculus MAF1 homolog (yeast) (Maf1), mRNA,	11.0042
Serf2	Mus musculus small EDRK-rich factor 2 (Serf2), mRNA,	11.0041
1110003E01Rik	Mus musculus RIKEN cDNA 1110003E01 gene (1110003E01Rik), mRNA,	11.0032
Rpl10a	Mus musculus ribosomal protein L10A (Rpl10a), mRNA,	11.0031
Stip1	Mus musculus stress-induced phosphoprotein 1 (Stip1), mRNA,	11.0022
Rps3	Mus musculus ribosomal protein S3 (Rps3), mRNA,	11.0015
2610524G07Rik	Mus musculus RIKEN cDNA 2610524G07 gene (2610524G07Rik), mRNA,	10.9976
Snurf	Mus musculus SNRPN upstream reading frame (Snurf), mRNA,	10.9965
5830427H10Rik	Mus musculus RIKEN cDNA 5830427H10 gene (5830427H10Rik), mRNA,	10.9958
Osbpl9	Mus musculus oxysterol binding protein-like 9 (Osbpl9), mRNA,	10.9921
Ipo13	Mus musculus importin 13 (Ipo13), mRNA,	10.9867
Mrpl23	Mus musculus mitochondrial ribosomal protein L23 (Mrpl23), mRNA,	10.9856
Mrps33	Mus musculus mitochondrial ribosomal protein S33 (Mrps33), mRNA,	10.982
Mrpl24	Mus musculus mitochondrial ribosomal protein L24 (Mrpl24), mRNA,	10.9814
1810006K21Rik	Mus musculus RIKEN cDNA 1810006K21 gene (1810006K21Rik), mRNA,	10.9809
Ppp1r1a	Mus musculus protein phosphatase 1, regulatory (inhibitor) subunit 1A (Ppp1r1a), mRNA,	10.9792
Sqstm1	Mus musculus sequestosome 1 (Sqstm1), mRNA,	10.9772
Vamp8	Mus musculus vesicle-associated membrane protein 8 (Vamp8), mRNA,	10.9765
Mrps12	Mus musculus mitochondrial ribosomal protein S12 (Mrps12), mRNA,	10.9738
Ndufs4	Mus musculus NADH dehydrogenase (ubiquinone) Fe-S protein 4 (Ndufs4), mRNA,	10.9703
Psmc3	Mus musculus proteasome (prosome, macropain) 26S subunit, ATPase 3 (Psmc3), mRNA,	10.966
Anxa5	Mus musculus annexin A5 (Anxa5), mRNA,	10.9656
Whrn		10.9654
Cct4	Mus musculus chaperonin subunit 4 (delta) (Cct4), mRNA,	10.9641
Ssbp4	Mus musculus single stranded DNA binding protein 4 (Ssbp4), mRNA,	10.9625
Erp29	Mus musculus endoplasmic reticulum protein 29 (Erp29), mRNA,	10.9614
Aebp1	Mus musculus AE binding protein 1 (Aebp1), mRNA,	10.9609
Adipor2		10.9602
Rpa1	Mus musculus replication protein A1 (Rpa1), mRNA,	10.9589
0610039D01Rik	Mus musculus RIKEN cDNA 0610039D01 gene (0610039D01Rik), mRNA,	10.9589
Dnajc7	Mus musculus DnaJ (Hsp40) homolog, subfamily C, member 7 (Dnajc7), mRNA,	10.9558
Deb1	Mus musculus differentially expressed in B16F10 1 (Deb1), mRNA,	10.9554
Mcl1	Mus musculus myeloid cell leukemia sequence 1 (Mcl1), mRNA,	10.9543
2410146L05Rik	Mus musculus RIKEN cDNA 2410146L05 gene (2410146L05Rik), mRNA,	10.954
1110021H02Rik	Mus musculus RIKEN cDNA 1110021H02 gene (1110021H02Rik), mRNA,	10.952
Rpl35a	Mus musculus ribosomal protein L35a (Rpl35a), mRNA,	10.9506
Upf2	Mus musculus UPF2 regulator of nonsense transcripts homolog (yeast) (Upf2), mRNA,	10.9496
3200001F09Rik	Mus musculus RIKEN cDNA 3200001F09 gene (3200001F09Rik), mRNA,	10.9473
Mrpl33	Mus musculus mitochondrial ribosomal protein L33 (Mrpl33), mRNA,	10.9446
Ubap2	Mus musculus ubiquitin-associated protein 2 (Ubap2), mRNA,	10.9394
Ndufa9	Mus musculus NADH dehydrogenase (ubiquinone) 1 alpha subcomplex, 9 (Ndufa9), mRNA,	10.9357
Kcnk1	Mus musculus potassium channel, subfamily K, member 1 (Kcnk1), mRNA,	10.9353
D10Ertd322e		10.935
Rnf7	Mus musculus ring finger protein 7 (Rnf7), mRNA,	10.9282
Psmb7	Mus musculus proteasome (prosome, macropain) subunit, beta type 7 (Psmb7), mRNA,	10.9204
Eif3s6ip	Mus musculus eukaryotic translation initiation factor 3, subunit 6 interacting protein (Eif3s6ip), mRNA,	10.9193
Bteb1	Mus musculus basic transcription element binding protein 1 (Bteb1), mRNA,	10.9168
Col8a2	Mus musculus procollagen, type VIII, alpha 2 (Col8a2), mRNA,	10.9103
Sas	Mus musculus sarcoma amplified sequence (Sas), mRNA,	10.9095
Stxbp2	Mus musculus syntaxin binding protein 2 (Stxbp2), mRNA,	10.9088
Grcc10	Mus musculus gene rich cluster, C10 gene (Grcc10), mRNA,	10.9087
Tmem9	Mus musculus transmembrane protein 9 (Tmem9), mRNA,	10.9061
0710008K08Rik		10.9053
2310044H10Rik	Mus musculus RIKEN cDNA 2310044H10 gene (2310044H10Rik), mRNA,	10.9052
Serpinb6a	Mus musculus serine (or cysteine) proteinase inhibitor, clade B, member 6a (Serpinb6a), mRNA,	10.9051
Ppib	Mus musculus peptidylprolyl isomerase B (Ppib), mRNA,	10.899
Cln5	Mus musculus ceroid-lipofuscinosis, neuronal 5 (Cln5), mRNA,	10.8955
Hdgfrp2	Mus musculus hepatoma-derived growth factor, related protein 2 (Hdgfrp2), mRNA,	10.8947
2510006D16Rik	Mus musculus RIKEN cDNA 2510006D16 gene (2510006D16Rik), mRNA,	10.8936
Arpc2	Mus musculus actin related protein 2/3 complex, subunit 2 (Arpc2), mRNA,	10.8927
Nme5	Mus musculus expressed in non-metastatic cells 5 (Nme5), mRNA,	10.8924
Anxa6	Mus musculus annexin A6 (Anxa6), mRNA,	10.8921
Maged2	Mus musculus melanoma antigen, family D, 2 (Maged2), mRNA,	10.8897
Aplp1	Mus musculus amyloid beta (A4) precursor-like protein 1 (Aplp1), mRNA,	10.8856
Tnfaip1	Mus musculus tumor necrosis factor, alpha-induced protein 1 (endothelial) (Tnfaip1), mRNA,	10.8814
Cops2	Mus musculus COP9 (constitutive photomorphogenic) homolog, subunit 2 (Arabidopsis thaliana) (Cops2), mRNA,	10.8776
2600002E23Rik	Mus musculus RIKEN cDNA 2600002E23 gene (2600002E23Rik), mRNA,	10.8751
1110058L19Rik	Mus musculus RIKEN cDNA 1110058L19 gene (1110058L19Rik), mRNA,	10.8746
Dab2	Mus musculus disabled homolog 2 (Drosophila) (Dab2), mRNA,	10.8586
Tcea3	Mus musculus transcription elongation factor A (SII), 3 (Tcea3), mRNA,	10.8568
Cct6a	Mus musculus chaperonin subunit 6a (zeta) (Cct6a), mRNA,	10.8555
Arhgef18	Mus musculus rho/rac guanine nucleotide exchange factor (GEF) 18 (Arhgef18), mRNA,	10.854
Iqgap1	Mus musculus IQ motif containing GTPase activating protein 1 (Iqgap1), mRNA,	10.8515
Ssr4	Mus musculus signal sequence receptor, delta (Ssr4), mRNA,	10.8502
2310042G06Rik	Mus musculus RIKEN cDNA 2310042G06 gene (2310042G06Rik), mRNA,	10.8474
Sh3d19	Mus musculus SH3 domain protein D19 (Sh3d19), mRNA,	10.8425
Nucb1		10.8399
Psmb1	Mus musculus proteasome (prosome, macropain) subunit, beta type 1 (Psmb1), mRNA,	10.8396
Arl1	Mus musculus ADP-ribosylation factor-like 1 (Arl1), mRNA,	10.8377
Dnajb1	Mus musculus DnaJ (Hsp40) homolog, subfamily B, member 1 (Dnajb1), mRNA,	10.8374
Pgls	Mus musculus 6-phosphogluconolactonase (Pgls), mRNA,	10.8335
Pcbp4	Mus musculus poly(rC) binding protein 4 (Pcbp4), mRNA,	10.8297
Dci	Mus musculus dodecenoyl-Coenzyme A delta isomerase (3,2 trans-enoyl-Coenyme A isomerase) (Dci), mRNA,	10.8254
D0H4S114	Mus musculus DNA segment, human D4S114 (D0H4S114), mRNA,	10.8245
AW539964	Mus musculus expressed sequence AW539964 (AW539964), mRNA,	10.8194
4733401H18Rik	Mus musculus RIKEN cDNA 4733401H18 gene (4733401H18Rik), mRNA,	10.8168
Spc18	Mus musculus signal peptidase complex (Spc18), mRNA,	10.8138
D19Ertd721e	Mus musculus DNA segment, Chr 19, ERATO Doi 721, expressed (D19Ertd721e), mRNA,	10.8092
Syvn1		10.8058
Ndufb10	Mus musculus NADH dehydrogenase (ubiquinone) 1 beta subcomplex, 10 (Ndufb10), mRNA,	10.8054
Slc16a8	Mus musculus solute carrier family 16 (monocarboxylic acid transporters), member 8 (Slc16a8), mRNA,	10.8045
Ckap1	Mus musculus cytoskeleton-associated protein 1 (Ckap1), mRNA,	10.8001
Tns	Mus musculus tensin (Tns), mRNA,	10.7989
Pdha1	Mus musculus pyruvate dehydrogenase E1 alpha 1 (Pdha1), mRNA,	10.7988
Idh3b	Mus musculus isocitrate dehydrogenase 3 (NAD+) beta (Idh3b), mRNA,	10.7962
Snrpg	Mus musculus small nuclear ribonucleoprotein polypeptide G (Snrpg), mRNA,	10.7956
3300001P08Rik	Mus musculus RIKEN cDNA 3300001P08 gene (3300001P08Rik), mRNA,	10.7925
Ate1	Mus musculus arginine-tRNA-protein transferase 1 (Ate1), mRNA,	10.7913
Ccs	Mus musculus copper chaperone for superoxide dismutase (Ccs), mRNA,	10.7873
Map1lc3a	Mus musculus microtubule-associated protein 1 light chain 3 alpha (Map1lc3a), mRNA,	10.7862
Cyb5	Mus musculus cytochrome b-5 (Cyb5), mRNA,	10.7854
4732495E13Rik	Mus musculus RIKEN cDNA 4732495E13 gene (4732495E13Rik), mRNA,	10.783
BC013529	Mus musculus cDNA sequence BC013529 (BC013529), mRNA,	10.7818
Slc6a8	Mus musculus solute carrier family 6 (neurotransmitter transporter, creatine), member 8 (Slc6a8), mRNA,	10.7808
Pgm2	Mus musculus phosphoglucomutase 2 (Pgm2), mRNA,	10.7793
Sf3b5		10.7792
5730437N04Rik	Mus musculus RIKEN cDNA 5730437N04 gene (5730437N04Rik), mRNA,	10.7768
Ramp2	Mus musculus receptor (calcitonin) activity modifying protein 2 (Ramp2), mRNA,	10.7711
Gspt1	Mus musculus G1 to phase transition 1 (Gspt1), mRNA,	10.7683
Slc16a9	Mus musculus solute carrier family 16 (monocarboxylic acid transporters), member 9 (Slc16a9), mRNA,	10.7656
Pip5k2c	Mus musculus phosphatidylinositol-4-phosphate 5-kinase, type II, gamma (Pip5k2c), mRNA,	10.7649
Btf3	Mus musculus basic transcription factor 3 (Btf3), mRNA,	10.7639
Mark2	Mus musculus MAP/microtubule affinity-regulating kinase 2 (Mark2), mRNA,	10.7639
Tmem24		10.7618
Gstp1	Mus musculus glutathione S-transferase, pi 1 (Gstp1), mRNA,	10.7611
Tmem23		10.7589
Parva	Mus musculus parvin, alpha (Parva), mRNA,	10.7563
Eif4g3	Mus musculus eukaryotic translation initiation factor 4 gamma, 3 (Eif4g3), mRNA,	10.7544
Kctd10	Mus musculus potassium channel tetramerisation domain containing 10 (Kctd10), mRNA,	10.7499
0610011F06Rik	Mus musculus RIKEN cDNA 0610011F06 gene (0610011F06Rik), mRNA,	10.7495
5031439A09Rik	Mus musculus RIKEN cDNA 5031439A09 gene (5031439A09Rik), mRNA,	10.7492
Vegfb	Mus musculus vascular endothelial growth factor B (Vegfb), mRNA,	10.7485
Nfix	Mus musculus nuclear factor I/X (Nfix), mRNA,	10.7444
Car14	Mus musculus carbonic anhydrase 14 (Car14), mRNA,	10.7429
Ccnd2	Mus musculus cyclin D2 (Ccnd2), mRNA,	10.7349
Cops6	Mus musculus COP9 (constitutive photomorphogenic) homolog, subunit 6 (Arabidopsis thaliana) (Cops6), mRNA,	10.72
Fah	Mus musculus fumarylacetoacetate hydrolase (Fah), mRNA,	10.7136
Ctsb	Mus musculus cathepsin B (Ctsb), mRNA,	10.709
Rshl2		10.7087
Sumo3		10.7064
Mapre1	Mus musculus microtubule-associated protein, RP/EB family, member 1 (Mapre1), mRNA,	10.7045
Gprasp1		10.7032
Mrpl14		10.7011
Capns1	Mus musculus calpain, small subunit 1 (Capns1), mRNA,	10.7
Sfrs1	Mus musculus splicing factor, arginine/serine-rich 1 (ASF/SF2) (Sfrs1), mRNA,	10.6974
Fbxw5	Mus musculus F-box and WD-40 domain protein 5 (Fbxw5), mRNA,	10.6973
Acadsb	Mus musculus acyl-Coenzyme A dehydrogenase, short/branched chain (Acadsb), mRNA,	10.6959
9130023F12Rik	Mus musculus RIKEN cDNA 9130023F12 gene (9130023F12Rik), mRNA,	10.6933
Copa	Mus musculus coatomer protein complex subunit alpha (Copa), mRNA,	10.6932
2610204K14Rik	Mus musculus RIKEN cDNA 2610204K14 gene (2610204K14Rik), mRNA,	10.6921
Sui1-rs1	Mus musculus suppressor of initiator codon mutations, related sequence 1 (S, cerevisiae) (Sui1-rs1), mRNA,	10.6892
Fkbp4	Mus musculus FK506 binding protein 4 (Fkbp4), mRNA,	10.6887
Krt1-18	Mus musculus keratin complex 1, acidic, gene 18 (Krt1-18), mRNA,	10.6869
Sara1	Mus musculus SAR1a gene homolog 1 (S, cerevisiae) (Sara1), mRNA,	10.6848
Palmd	Mus musculus palmdelphin (Palmd), mRNA,	10.6847
1810054O13Rik	Mus musculus RIKEN cDNA 1810054O13 gene (1810054O13Rik), mRNA,	10.6839
Cs	Mus musculus citrate synthase (Cs), mRNA,	10.6836
Cnnm2	Mus musculus cyclin M2 (Cnnm2), mRNA,	10.682
Vti1b	Mus musculus arginase type II (Arg2), mRNA,	10.6797
Dhrs1	Mus musculus dehydrogenase/reductase (SDR family) member 1 (Dhrs1), mRNA,	10.6777
C130052I12Rik	Mus musculus RIKEN cDNA C130052I12 gene (C130052I12Rik), mRNA,	10.6772
Phf5a	Mus musculus PHD finger protein 5A (Phf5a), mRNA,	10.6761
Fkbp8	Mus musculus FK506 binding protein 8 (Fkbp8), mRNA,	10.676
D11Bwg0434e	Mus musculus DNA segment, Chr 11, Brigham & Womens Genetics 0434 expressed (D11Bwg0434e), mRNA,	10.6715
9430010O03Rik	Mus musculus RIKEN cDNA 9430010O03 gene (9430010O03Rik), mRNA,	10.6685
Armcx2		10.6653
Glb1	Mus musculus galactosidase, beta 1 (Glb1), mRNA,	10.6624
Guk1	Mus musculus guanylate kinase 1 (Guk1), mRNA,	10.6613
Zwint		10.6598
Nsg2	Mus musculus neuron specific gene family member 2 (Nsg2), mRNA,	10.6595
1110008F13Rik	Mus musculus RIKEN cDNA 1110008F13 gene (1110008F13Rik), mRNA,	10.6593
Pacrg	Mus musculus Park2 co-regulated (Pacrg), mRNA,	10.6569
3110001D03Rik	Mus musculus RIKEN cDNA 3110001D03 gene (3110001D03Rik), mRNA,	10.6547
Ndufb3	Mus musculus NADH dehydrogenase (ubiquinone) 1 beta subcomplex 3 (Ndufb3), mRNA,	10.6529
H2afv		10.6506
Tgfb2	Mus musculus transforming growth factor, beta 2 (Tgfb2), mRNA,	10.6482
2210411K11Rik	Mus musculus RIKEN cDNA 2210411K11 gene (2210411K11Rik), mRNA,	10.6456
Hist1h2ao	Mus musculus histone 1, H2ao (Hist1h2ao), mRNA,	10.6433
Ap2m1	Mus musculus adaptor protein complex AP-2, mu1 (Ap2m1), mRNA,	10.64
Pcbp1	Mus musculus poly(rC) binding protein 1 (Pcbp1), mRNA,	10.6369
Dctn3	Mus musculus dynactin 3 (Dctn3), mRNA,	10.6352
Ubl3	Mus musculus ubiquitin-like 3 (Ubl3), mRNA,	10.6342
Efs	Mus musculus embryonal Fyn-associated substrate (Efs), mRNA,	10.6258
Hsp105	Mus musculus heat shock protein 105 (Hsp105), mRNA,	10.6224
Cln2	Mus musculus ceroid-lipofuscinosis, neuronal 2 (Cln2), mRNA,	10.6224
Cul3	Mus musculus cullin 3 (Cul3), mRNA,	10.6224
Clpp	Mus musculus caseinolytic protease, ATP-dependent, proteolytic subunit homolog (E, coli) (Clpp), mRNA,	10.6222
Syt11	Mus musculus synaptotagmin 11 (Syt11), mRNA,	10.6197
1110035L05Rik	Mus musculus RIKEN cDNA 1110035L05 gene (1110035L05Rik), mRNA,	10.6193
Psmb5	Mus musculus proteasome (prosome, macropain) subunit, beta type 5 (Psmb5), mRNA,	10.6174
Dncl2a	Mus musculus dynein, cytoplasmic, light chain 2A (Dncl2a), mRNA,	10.615
Sod2	Mus musculus superoxide dismutase 2, mitochondrial (Sod2), mRNA,	10.6147
Pip5k1a	Mus musculus phosphatidylinositol-4-phosphate 5-kinase, type 1 alpha (Pip5k1a), mRNA,	10.6101
Leprotl1	Mus musculus leptin receptor overlapping transcript-like 1 (Leprotl1), mRNA,	10.6098
1700088E04Rik	Mus musculus RIKEN cDNA 1700088E04 gene (1700088E04Rik), mRNA,	10.6084
Efemp2	Mus musculus epidermal growth factor-containing fibulin-like extracellular matrix protein 2 (Efemp2), mRNA,	10.6035
Ppp1r11	Mus musculus protein phosphatase 1, regulatory (inhibitor) subunit 11 (Ppp1r11), mRNA,	10.6001
Gstt3	Mus musculus glutathione S-transferase, theta 3 (Gstt3), mRNA,	10.5991
Rpl23a		10.5981
0710001P09Rik	Mus musculus RIKEN cDNA 0710001P09 gene (0710001P09Rik), mRNA,	10.5966
0610033H09Rik	Mus musculus RIKEN cDNA 0610033H09 gene (0610033H09Rik), mRNA,	10.5957
Hist1h2bk	Mus musculus histone 1, H2bk (Hist1h2bk), mRNA,	10.5874
Pcolce2	Mus musculus procollagen C-endopeptidase enhancer 2 (Pcolce2), mRNA,	10.5864
Rab5c	Mus musculus RAB5C, member RAS oncogene family (Rab5c), mRNA,	10.5862
Acly	Mus musculus ATP citrate lyase (Acly), mRNA,	10.5849
Psmc5	Mus musculus protease (prosome, macropain) 26S subunit, ATPase 5 (Psmc5), mRNA,	10.5845
Ivd	Mus musculus isovaleryl coenzyme A dehydrogenase (Ivd), mRNA,	10.582
Mrps34	Mus musculus mitochondrial ribosomal protein S34 (Mrps34), mRNA,	10.5809
Abhd8	Mus musculus abhydrolase domain containing 8 (Abhd8), mRNA,	10.5796
Ifitm3	Mus musculus interferon induced transmembrane protein 3 (Ifitm3), mRNA,	10.5795
Hdac3	Mus musculus histone deacetylase 3 (Hdac3), mRNA,	10.5789
Sdbcag84	Mus musculus serologically defined breast cancer antigen 84 (Sdbcag84), mRNA,	10.5778
1110017D15Rik	Mus musculus RIKEN cDNA 1110017D15 gene (1110017D15Rik), mRNA,	10.5763
Atp6v1d	Mus musculus ATPase, H+ transporting, V1 subunit D (Atp6v1d), mRNA,	10.5738
Hsf1	Mus musculus heat shock factor 1 (Hsf1), mRNA,	10.5735
1810017G16Rik	Mus musculus RIKEN cDNA 1810017G16 gene (1810017G16Rik), mRNA,	10.5727
Tufm		10.5721
Sec61g	Mus musculus SEC61, gamma subunit (Sec61g), mRNA,	10.5682
Dnajb11	Mus musculus DnaJ (Hsp40) homolog, subfamily B, member 11 (Dnajb11), mRNA,	10.565
Tcta		10.5579
Rab14	Mus musculus RAB14, member RAS oncogene family (Rab14), mRNA,	10.5579
1810044O22Rik	Mus musculus RIKEN cDNA 1810044O22 gene (1810044O22Rik), mRNA,	10.5561
Cyp4f13	Mus musculus cytochrome P450, family 4, subfamily f, polypeptide 13 (Cyp4f13), mRNA,	10.5491
Fdps	Mus musculus farnesyl diphosphate synthetase (Fdps), mRNA,	10.5482
Etf1	Mus musculus eukaryotic translation termination factor 1 (Etf1), mRNA,	10.5458
B3gnt6		10.5446
Hnrpl	Mus musculus heterogeneous nuclear ribonucleoprotein L (Hnrpl), mRNA,	10.5436
Ifitm2	Mus musculus interferon induced transmembrane protein 2 (Ifitm2), mRNA,	10.5367
Loxl1	Mus musculus lysyl oxidase-like 1 (Loxl1), mRNA,	10.5351
Scand1	Mus musculus SCAN domain-containing 1 (Scand1), mRNA,	10.5339
Rpl36	Mus musculus ribosomal protein L36 (Rpl36), mRNA,	10.5325
0910001L09Rik	Mus musculus RIKEN cDNA 0910001L09 gene (0910001L09Rik), mRNA,	10.5308
Ndufs3	Mus musculus NADH dehydrogenase (ubiquinone) Fe-S protein 3 (Ndufs3), mRNA,	10.5298
Oaz2	Mus musculus ornithine decarboxylase antizyme 2 (Oaz2), mRNA,	10.529
Tulp4	Mus musculus tubby like protein 4 (Tulp4), mRNA,	10.5281
Cox7a1	Mus musculus cytochrome c oxidase, subunit VIIa 1 (Cox7a1), mRNA,	10.5221
Tsnax	Mus musculus translin-associated factor X (Tsnax), mRNA,	10.5204
5730466P16Rik	Mus musculus RIKEN cDNA 5730466P16 gene (5730466P16Rik), mRNA,	10.5179
2410015M20Rik	Mus musculus RIKEN cDNA 2410015M20 gene (2410015M20Rik), mRNA,	10.5153
Hsd3b7	Mus musculus hydroxy-delta-5-steroid dehydrogenase, 3 beta- and steroid delta-isomerase 7 (Hsd3b7), mRNA,	10.5147
Dlk1	Mus musculus delta-like 1 homolog (Drosophila) (Dlk1), mRNA,	10.5135
Becn1	Mus musculus beclin 1 (coiled-coil, myosin-like BCL2-interacting protein) (Becn1), mRNA,	10.511
Ptov1	Mus musculus prostate tumor over expressed gene 1 (Ptov1), mRNA,	10.5076
Sc4mol	Mus musculus sterol-C4-methyl oxidase-like (Sc4mol), mRNA,	10.5069
Atp6v1a1	Mus musculus ATPase, H+ transporting, V1 subunit A, isoform 1 (Atp6v1a1), mRNA,	10.5069
H2-Ke6	Mus musculus H2-K region expressed gene 6 (H2-Ke6), mRNA,	10.5049
Rap1b	Mus musculus RAS related protein 1b (Rap1b), mRNA,	10.503
Snrpd3	Mus musculus small nuclear ribonucleoprotein D3 (Snrpd3), mRNA,	10.5023
Mvp	Mus musculus major vault protein (Mvp), mRNA,	10.4994
6720456B07Rik	Mus musculus RIKEN cDNA 6720456B07 gene (6720456B07Rik), mRNA,	10.4978
AI043088	Mus musculus expressed sequence AI043088 (AI043088), mRNA,	10.4975
Ppp1r9a	Mus musculus protein phosphatase 1, regulatory (inhibitor) subunit 9A (Ppp1r9a), mRNA,	10.4973
Hrmt1l2	Mus musculus heterogeneous nuclear ribonucleoproteins methyltransferase-like 2 (S, cerevisiae) (Hrmt1l2), mRNA,	10.4963
Zdhhc12	Mus musculus zinc finger, DHHC domain containing 12 (Zdhhc12), mRNA,	10.4947
1500001L15Rik	Mus musculus RIKEN cDNA 1500001L15 gene (1500001L15Rik), mRNA,	10.4939
2310003F16Rik	Mus musculus RIKEN cDNA 2310003F16 gene (2310003F16Rik), mRNA,	10.492
Rbx1	Mus musculus ring-box 1 (Rbx1), mRNA,	10.4918
Surf4	Mus musculus surfeit gene 4 (Surf4), mRNA,	10.4907
Cntn1	Mus musculus contactin 1 (Cntn1), mRNA,	10.4902
Zic1	Mus musculus Zic family member 1 (odd-paired homolog, Drosophila) (Zic1), mRNA,	10.4889
Ndn	Mus musculus necdin (Ndn), mRNA,	10.4881
4930570C03Rik	Mus musculus RIKEN cDNA 4930570C03 gene (4930570C03Rik), mRNA,	10.4867
Rabggtb	Mus musculus RAB geranylgeranyl transferase, b subunit (Rabggtb), mRNA,	10.4866
Supt4h2	Mus musculus suppressor of Ty 4 homolog 2 (S, cerevisiae) (Supt4h2), mRNA,	10.4851
5830434P21Rik	Mus musculus RIKEN cDNA 5830434P21 gene (5830434P21Rik), mRNA,	10.4834
C230075L19Rik	Mus musculus RIKEN cDNA C230075L19 gene (C230075L19Rik), mRNA,	10.4832
H3f3b	Mus musculus H3 histone, family 3B (H3f3b), mRNA,	10.4822
BC004012	Mus musculus cDNA sequence BC004012 (BC004012), mRNA,	10.4786
Rnf6		10.4783
Cdv3	Mus musculus carnitine deficiency-associated gene expressed in ventricle 3 (Cdv3), mRNA,	10.4776
Idb1	Mus musculus inhibitor of DNA binding 1 (Idb1), mRNA,	10.4769
Polr2e	Mus musculus polymerase (RNA) II (DNA directed) polypeptide E (Polr2e), mRNA,	10.4753
Myrip	Mus musculus myosin VIIA and Rab interacting protein (Myrip), mRNA,	10.4715
Ywhab	Mus musculus tyrosine 3-monooxygenase/tryptophan 5-monooxygenase activation protein, beta polypeptide (Ywhab), mRNA,	10.471
Cdk5rap3	Mus musculus CDK5 regulatory subunit associated protein 3 (Cdk5rap3), mRNA,	10.4671
Lgals3	Mus musculus lectin, galactose binding, soluble 3 (Lgals3), mRNA,	10.4603
1700009P17Rik	Mus musculus RIKEN cDNA 1700009P17 gene (1700009P17Rik), mRNA,	10.4589
Mmd	Mus musculus monocyte to macrophage differentiation-associated (Mmd), mRNA,	10.4588
1500011L16Rik	Mus musculus RIKEN cDNA 1500011L16 gene (1500011L16Rik), mRNA,	10.457
Atp5g2	Mus musculus ATP synthase, H+ transporting, mitochondrial F0 complex, subunit c (subunit 9), isoform 2 (Atp5g2), mRNA,	10.4537
Pja1	Mus musculus praja1, RING-H2 motif containing (Pja1), mRNA,	10.451
2810025M15Rik	Mus musculus RIKEN cDNA 2810025M15 gene (2810025M15Rik), mRNA,	10.4486
Tcf4	Mus musculus transcription factor 4 (Tcf4), mRNA,	10.4456
Dlst	Mus musculus dihydrolipoamide S-succinyltransferase (E2 component of 2-oxo-glutarate complex) (Dlst), mRNA,	10.4449
4933421G18Rik	Mus musculus RIKEN cDNA 4933421G18 gene (4933421G18Rik), mRNA,	10.4414
Srp14	Mus musculus signal recognition particle 14 (Srp14), mRNA,	10.4367
Psd2		10.4295
Idh3g	Mus musculus isocitrate dehydrogenase 3 (NAD+), gamma (Idh3g), mRNA,	10.4285
Hist1h2ai	Mus musculus histone 1, H2ai (Hist1h2ai), mRNA,	10.4241
Sfrs9	Mus musculus splicing factor, arginine/serine rich 9 (Sfrs9), mRNA,	10.4229
Nudt4	Mus musculus nudix (nucleoside diphosphate linked moiety X)-type motif 4 (Nudt4), mRNA,	10.422
Capzb	Mus musculus capping protein (actin filament) muscle Z-line, beta (Capzb), mRNA,	10.4211
Pnpla2		10.4197
Idh3a	Mus musculus isocitrate dehydrogenase 3 (NAD+) alpha (Idh3a), mRNA,	10.4159
Acadm	Mus musculus acetyl-Coenzyme A dehydrogenase, medium chain (Acadm), mRNA,	10.4146
D3Bwg0562e	Mus musculus DNA segment, Chr 3, Brigham & Womens Genetics 0562 expressed (D3Bwg0562e), mRNA,	10.4124
Tfg	Mus musculus Trk-fused gene (Tfg), mRNA,	10.4072
Pgd	Mus musculus phosphogluconate dehydrogenase (Pgd), mRNA,	10.4063
Psma4	Mus musculus proteasome (prosome, macropain) subunit, alpha type 4 (Psma4), mRNA,	10.4042
Gpd1	Mus musculus glycerol-3-phosphate dehydrogenase 1 (soluble) (Gpd1), mRNA,	10.4025
D8Ertd325e	Mus musculus DNA segment, Chr 8, ERATO Doi 325, expressed (D8Ertd325e), mRNA,	10.402
Gprc5b	Mus musculus G protein-coupled receptor, family C, group 5, member B (Gprc5b), mRNA,	10.4012
Dtnb	Mus musculus dystrobrevin, beta (Dtnb), mRNA,	10.401
BC026657		10.4004
2810410M20Rik	Mus musculus RIKEN cDNA 2810410M20 gene (2810410M20Rik), mRNA,	10.3951
Cbr1	Mus musculus carbonyl reductase 1 (Cbr1), mRNA,	10.3938
Phc1	Mus musculus polyhomeotic-like 1 (Drosophila) (Phc1), mRNA,	10.3932
Tekt1	Mus musculus tektin 1 (Tekt1), mRNA,	10.389
2610103J23Rik		10.3886
Sara2	Mus musculus SAR1a gene homolog 2 (S, cerevisiae) (Sara2), mRNA,	10.387
Nme3	Mus musculus expressed in non-metastatic cells 3 (Nme3), mRNA,	10.3845
Smad4		10.3841
Ik	Mus musculus IK cytokine (Ik), mRNA,	10.3831
2310005N03Rik	Mus musculus RIKEN cDNA 2310005N03 gene (2310005N03Rik), mRNA,	10.3828
5730427N09Rik	Mus musculus RIKEN cDNA 5730427N09 gene (5730427N09Rik), mRNA,	10.3805
Pbp	Mus musculus phosphatidylethanolamine binding protein (Pbp), mRNA,	10.3798
Bcas3	Mus musculus breast carcinoma amplified sequence 3 (Bcas3), mRNA,	10.3777
Cops5	Mus musculus COP9 (constitutive photomorphogenic) homolog, subunit 5 (Arabidopsis thaliana) (Cops5), mRNA,	10.3776
F5	Mus musculus coagulation factor V (F5), mRNA,	10.3758
Mrpl12	Mus musculus mitochondrial ribosomal protein L12 (Mrpl12), mRNA,	10.3756
Dock9		10.3753
Cetn3	Mus musculus centrin 3 (Cetn3), mRNA,	10.3743
Manbal		10.374
2610003J06Rik	Mus musculus RIKEN cDNA 2610003J06 gene (2610003J06Rik), mRNA,	10.3728
Gpi1	Mus musculus glucose phosphate isomerase 1 (Gpi1), mRNA,	10.3708
1200003C05Rik	Mus musculus RIKEN cDNA 1200003C05 gene (1200003C05Rik), mRNA,	10.3703
Anxa2	Mus musculus annexin A2 (Anxa2), mRNA,	10.3672
Tmem14c		10.363
Pyp	Mus musculus pyrophosphatase (Pyp), mRNA,	10.3598
Sdfr2	Mus musculus stromal cell derived factor receptor 2 (Sdfr2), mRNA,	10.3564
Dpm3	Mus musculus dolichyl-phosphate mannosyltransferase polypeptide 3 (Dpm3), mRNA,	10.3555
Dnttip1	Mus musculus deoxynucleotidyltransferase, terminal, interacting protein 1 (Dnttip1), mRNA,	10.3533
Dnajc5	Mus musculus DnaJ (Hsp40) homolog, subfamily C, member 5 (Dnajc5), mRNA,	10.3529
Mum1		10.3526
Creb3	Mus musculus cAMP responsive element binding protein 3 (Creb3), mRNA,	10.3503
AW107703	Mus musculus expressed sequence AW107703 (AW107703), mRNA,	10.348
Mrpl22	Mus musculus mitochondrial ribosomal protein L22 (Mrpl22), mRNA,	10.3447
0610009E20Rik	Mus musculus RIKEN cDNA 0610009E20 gene (0610009E20Rik), mRNA,	10.3403
Slc38a3	Mus musculus solute carrier family 38, member 3 (Slc38a3), mRNA,	10.3376
Ly6e	Mus musculus lymphocyte antigen 6 complex, locus E (Ly6e), mRNA,	10.3361
1700019E19Rik	Mus musculus RIKEN cDNA 1700019E19 gene (1700019E19Rik), mRNA,	10.3354
BC055107		10.3344
2400001E08Rik	Mus musculus RIKEN cDNA 2400001E08 gene (2400001E08Rik), mRNA,	10.3335
Psma7	Mus musculus proteasome (prosome, macropain) subunit, alpha type 7 (Psma7), mRNA,	10.3332
Tgoln1	Mus musculus trans-golgi network protein (Tgoln1), mRNA,	10.3326
Arl10b		10.3302
Nrp		10.3242
Dnaja4	Mus musculus DnaJ (Hsp40) homolog, subfamily A, member 4 (Dnaja4), mRNA,	10.324
Pi4k2a	Mus musculus phosphatidylinositol 4-kinase type 2 alpha (Pi4k2a), mRNA,	10.3232
Phactr4		10.3215
9430029K10Rik	Mus musculus RIKEN cDNA 9430029K10 gene (9430029K10Rik), mRNA,	10.3208
Slc19a1	Mus musculus solute carrier family 19 (sodium/hydrogen exchanger), member 1 (Slc19a1), mRNA,	10.3189
Jtb	Mus musculus jumping translocation breakpoint (Jtb), mRNA,	10.3183
Cggbp1	Mus musculus CGG triplet repeat binding protein 1 (Cggbp1), mRNA,	10.3172
Taldo1	Mus musculus transaldolase 1 (Taldo1), mRNA,	10.3165
Idb3	Mus musculus inhibitor of DNA binding 3 (Idb3), mRNA,	10.3159
Ggnbp2		10.3134
Pdap1	Mus musculus PDGFA associated protein 1 (Pdap1), mRNA,	10.313
2310036O22Rik		10.3128
Got2	Mus musculus glutamate oxaloacetate transaminase 2, mitochondrial (Got2), mRNA,	10.309
Lmo4	Mus musculus LIM domain only 4 (Lmo4), mRNA,	10.3061
BC019806	Mus musculus cDNA sequence BC019806 (BC019806), mRNA,	10.3025
Mrpl20	Mus musculus mitochondrial ribosomal protein L20 (Mrpl20), mRNA,	10.3021
4933428D01Rik	Mus musculus RIKEN cDNA 4933428D01 gene (4933428D01Rik), mRNA,	10.3018
Btbd1	Mus musculus BTB (POZ) domain containing 1 (Btbd1), mRNA,	10.3012
1810060D16Rik	Mus musculus RIKEN cDNA 1810060D16 gene (1810060D16Rik), mRNA,	10.2994
Bckdha	Mus musculus branched chain ketoacid dehydrogenase E1, alpha polypeptide (Bckdha), mRNA,	10.2993
Emcn	Mus musculus endomucin (Emcn), mRNA,	10.2968
Farslb	Mus musculus phenylalanine-tRNA synthetase-like, beta subunit (Farslb), mRNA,	10.2953
Extl2	Mus musculus exotoses (multiple)-like 2 (Extl2), mRNA,	10.2941
Elavl1	Mus musculus ELAV (embryonic lethal, abnormal vision, Drosophila)-like 1 (Hu antigen R) (Elavl1), mRNA,	10.2894
Slc30a5	Mus musculus solute carrier family 30 (zinc transporter), member 5 (Slc30a5), mRNA,	10.2881
Cox7a2l	Mus musculus cytochrome c oxidase subunit VIIa polypeptide 2-like (Cox7a2l), mRNA,	10.288
Leng5	Mus musculus leukocyte receptor cluster (LRC) member 5 (Leng5), mRNA,	10.2878
Mgst1	Mus musculus microsomal glutathione S-transferase 1 (Mgst1), mRNA,	10.2873
Ppp1ca	Mus musculus protein phosphatase 1, catalytic subunit, alpha isoform (Ppp1ca), mRNA,	10.2835
Atp7a	Mus musculus ATPase, Cu++ transporting, alpha polypeptide (Atp7a), mRNA,	10.2784
C230095G01Rik	Mus musculus RIKEN cDNA C230095G01 gene (C230095G01Rik), mRNA,	10.2779
Snrpd1	Mus musculus small nuclear ribonucleoprotein D1 (Snrpd1), mRNA,	10.2771
1700021F05Rik	Mus musculus RIKEN cDNA 1700021F05 gene (1700021F05Rik), mRNA,	10.272
Csrp1	Mus musculus cysteine and glycine-rich protein 1 (Csrp1), mRNA,	10.2719
Eef1b2	Mus musculus eukaryotic translation elongation factor 1 beta 2 (Eef1b2), mRNA,	10.2689
Zfp288		10.2642
D8Ertd354e	Mus musculus DNA segment, Chr 8, ERATO Doi 354, expressed (D8Ertd354e), mRNA,	10.2626
1810015C04Rik	Mus musculus RIKEN cDNA 1810015C04 gene (1810015C04Rik), mRNA,	10.2622
Zyx	Mus musculus zyxin (Zyx), mRNA,	10.2611
Pld3	Mus musculus phospholipase D3 (Pld3), mRNA,	10.261
Bcar1	Mus musculus breast cancer anti-estrogen resistance 1 (Bcar1), mRNA,	10.2591
5430428G01Rik	Mus musculus RIKEN cDNA 5430428G01 gene (5430428G01Rik), mRNA,	10.2584
Sdc2	Mus musculus syndecan 2 (Sdc2), mRNA,	10.2581
Mrpl54	Mus musculus mitochondrial ribosomal protein L54 (Mrpl54), mRNA,	10.2543
Cib1	Mus musculus calcium and integrin binding 1 (calmyrin) (Cib1), mRNA,	10.2542
Usp20	Mus musculus ubiquitin specific protease 20 (Usp20), mRNA,	10.2536
Mrpl38	Mus musculus mitochondrial ribosomal protein L38 (Mrpl38), mRNA,	10.2533
Ttc11	Mus musculus tetratricopeptide repeat domain 11 (Ttc11), mRNA,	10.2517
Csad	Mus musculus cysteine sulfinic acid decarboxylase (Csad), mRNA,	10.2516
Taf10	Mus musculus TAF10 RNA polymerase II, TATA box binding protein (TBP)-associated factor (Taf10), mRNA,	10.2497
Hat1	Mus musculus histidine aminotransferase 1 (Hat1), mRNA,	10.2486
Hadhb	Mus musculus hydroxyacyl-Coenzyme A dehydrogenase/3-ketoacyl-Coenzyme A thiolase/enoyl-Coenzyme A hydratase (trifunctional protein), beta subunit (Hadhb), mRNA,	10.2465
0610039N19Rik	Mus musculus RIKEN cDNA 0610039N19 gene (0610039N19Rik), mRNA,	10.2453
Zdhhc8		10.2448
Rhot1	Mus musculus ras homolog gene family, member T1 (Rhot1), mRNA,	10.2445
Sypl	Mus musculus synaptophysin-like protein (Sypl), transcript variant 1, mRNA,	10.2431
Fbxo44		10.2419
Fbxo6b	Mus musculus F-box only protein 6b (Fbxo6b), mRNA,	10.2408
Catnb	Mus musculus catenin beta (Catnb), mRNA,	10.2382
Pygb	Mus musculus brain glycogen phosphorylase (Pygb), mRNA,	10.2377
Gstm2	Mus musculus glutathione S-transferase, mu 2 (Gstm2), mRNA,	10.2355
Rnf130	Mus musculus ring finger protein 130 (Rnf130), mRNA,	10.2347
Ptdsr	Mus musculus phosphatidylserine receptor (Ptdsr), mRNA,	10.2297
Lamp2	Mus musculus lysosomal membrane glycoprotein 2 (Lamp2), mRNA,	10.2295
Rpl22	Mus musculus ribosomal protein L22 (Rpl22), mRNA,	10.2294
Sdpr	Mus musculus serum deprivation response (Sdpr), mRNA,	10.2281
Snrpn	Mus musculus small nuclear ribonucleoprotein N (Snrpn), mRNA,	10.2271
Slc2a1	Mus musculus solute carrier family 2 (facilitated glucose transporter), member 1 (Slc2a1), mRNA,	10.2242
9630058J23Rik	Mus musculus RIKEN cDNA 9630058J23 gene (9630058J23Rik), mRNA,	10.2221
2010319C14Rik	Mus musculus RIKEN cDNA 2010319C14 gene (2010319C14Rik), mRNA,	10.2213
Plrg1	Mus musculus pleiotropic regulator 1, PRL1 homolog (Arabidopsis) (Plrg1), mRNA,	10.2198
BC028975	Mus musculus cDNA sequence BC028975 (BC028975), mRNA,	10.2181
Fibp	Mus musculus fibroblast growth factor (acidic) intracellular binding protein (Fibp), mRNA,	10.2151
Pgcp	Mus musculus plasma glutamate carboxypeptidase (Pgcp), mRNA,	10.2145
Pigf	Mus musculus phosphatidylinositol glycan, class F (Pigf), mRNA,	10.211
5430432P15Rik	Mus musculus RIKEN cDNA 5430432P15 gene (5430432P15Rik), mRNA,	10.2093
Eif4g1	Mus musculus eukaryotic translation initiation factor 4, gamma 1 (Eif4g1), mRNA,	10.2071
Col4a2	Mus musculus procollagen, type IV, alpha 2 (Col4a2), mRNA,	10.2068
Arf2	Mus musculus ADP-ribosylation factor 2 (Arf2), mRNA,	10.2062
Rnf19	Mus musculus ring finger protein (C3HC4 type) 19 (Rnf19), mRNA,	10.2022
Arhgef11	Mus musculus Rho guanine nucleotide exchange factor (GEF) 11 (Arhgef11), mRNA,	10.1989
Rps3a	Mus musculus ribosomal protein S3a (Rps3a), mRNA,	10.197
Ppp2r1a	Mus musculus protein phosphatase 2 (formerly 2A), regulatory subunit A (PR 65), alpha isoform (Ppp2r1a), mRNA,	10.1967
Cpt2	Mus musculus carnitine palmitoyltransferase 2 (Cpt2), mRNA,	10.1962
Ppp2cb	Mus musculus protein phosphatase 2a, catalytic subunit, beta isoform (Ppp2cb), mRNA,	10.1948
4933409I22	Mus musculus hypothetical protein 4933409I22 (4933409I22), mRNA,	10.1942
0610031J06Rik	Mus musculus RIKEN cDNA 0610031J06 gene (0610031J06Rik), mRNA,	10.1935
2310045B01Rik	Mus musculus RIKEN cDNA 2310045B01 gene (2310045B01Rik), mRNA,	10.1929
Cai	Mus musculus calcium binding protein, intestinal (Cai), mRNA,	10.1924
Mrps18a	Mus musculus mitochondrial ribosomal protein S18A (Mrps18a), mRNA,	10.1918
Cope	Mus musculus coatomer protein complex, subunit epsilon (Cope), mRNA,	10.188
Rabgap1	Mus musculus RAB GTPase activating protein 1 (Rabgap1), mRNA,	10.1864
Unc13b		10.1858
Pex19	Mus musculus peroxisome biogenesis factor 19 (Pex19), mRNA,	10.1817
Sult1a1	Mus musculus sulfotransferase family 1A, phenol-preferring, member 1 (Sult1a1), mRNA,	10.1814
Cct8	Mus musculus chaperonin subunit 8 (theta) (Cct8), mRNA,	10.1811
Hspb1	Mus musculus heat shock protein 1 (Hspb1), mRNA,	10.1801
St6gal1	Mus musculus beta galactoside alpha 2,6 sialyltransferase 1 (St6gal1), mRNA,	10.1796
8430410K20Rik	Mus musculus RIKEN cDNA 8430410K20 gene (8430410K20Rik), mRNA,	10.1766
Aprt	Mus musculus adenine phosphoribosyl transferase (Aprt), mRNA,	10.1751
1110005F07Rik	Mus musculus RIKEN cDNA 1110005F07 gene (1110005F07Rik), mRNA,	10.1748
Csnk1g2	Mus musculus casein kinase 1, gamma 2 (Csnk1g2), mRNA,	10.1731
2410166I05Rik	Mus musculus RIKEN cDNA 2410166I05 gene (2410166I05Rik), mRNA,	10.1728
Eno2	Mus musculus enolase 2, gamma neuronal (Eno2), mRNA,	10.1712
Cish	Mus musculus cytokine inducible SH2-containing protein (Cish), mRNA,	10.1653
Phpt1		10.1645
Crebl1	Mus musculus cAMP responsive element binding protein-like 1 (Crebl1), mRNA,	10.1588
Eif3s7	Mus musculus eukaryotic translation initiation factor 3, subunit 7 (zeta) (Eif3s7), mRNA,	10.1537
Map2k2	Mus musculus mitogen activated protein kinase kinase 2 (Map2k2), mRNA,	10.1519
Trp53inp2		10.1514
Ak1	Mus musculus adenylate kinase 1 (Ak1), mRNA,	10.1512
Prdx2	Mus musculus peroxiredoxin 2 (Prdx2), mRNA,	10.1503
2700017M01Rik	Mus musculus RIKEN cDNA 2700017M01 gene (2700017M01Rik), mRNA,	10.148
BC003940	Mus musculus cDNA sequence BC003940 (BC003940), mRNA,	10.1476
1200009K13Rik	Mus musculus RIKEN cDNA 1200009K13 gene (1200009K13Rik), mRNA,	10.1468
Nars	Mus musculus asparaginyl-tRNA synthetase (Nars), mRNA,	10.146
Drr1		10.1441
2610034N24Rik	Mus musculus RIKEN cDNA 2610034N24 gene (2610034N24Rik), mRNA,	10.1436
Dlgh3	Mus musculus discs, large homolog 3 (Drosophila) (Dlgh3), mRNA,	10.1396
C030011O14Rik	Mus musculus RIKEN cDNA C030011O14 gene (C030011O14Rik), mRNA,	10.1374
D19Bwg1357e	Mus musculus DNA segment, Chr 19, Brigham & Womens Genetics 1357 expressed (D19Bwg1357e), mRNA,	10.1343
Sdccag33	Mus musculus serologically defined colon cancer antigen 33 (Sdccag33), mRNA,	10.1337
6330407D12Rik	Mus musculus RIKEN cDNA 6330407D12 gene (6330407D12Rik), mRNA,	10.1328
Ddost	Mus musculus dolichyl-di-phosphooligosaccharide-protein glycotransferase (Ddost), mRNA,	10.1322
Tdrd3	Mus musculus tudor domain containing 3 (Tdrd3), mRNA,	10.1295
Nola3	Mus musculus nucleolar protein family A, member 3 (Nola3), mRNA,	10.1273
Entpd3	Mus musculus ectonucleoside triphosphate diphosphohydrolase 3 (Entpd3), mRNA,	10.1271
Pitpn	Mus musculus phosphatidylinositol transfer protein (Pitpn), mRNA,	10.1231
Stra6	Mus musculus stimulated by retinoic acid gene 6 (Stra6), mRNA,	10.1212
Prp19	Mus musculus PRP19/PSO4 homolog (S, cerevisiae) (Prp19), mRNA,	10.1205
D430042O09Rik	Mus musculus RIKEN cDNA D430042O09 gene (D430042O09Rik), mRNA,	10.1202
Wasl	Mus musculus Wiskott-Aldrich syndrome-like (human) (Wasl), mRNA,	10.1186
Dpm2	Mus musculus dolichol-phosphate (beta-D) mannosyltransferase 2 (Dpm2), mRNA,	10.1174
Tk2	Mus musculus thymidine kinase 2, mitochondrial (Tk2), mRNA,	10.1168
Atp1b2	Mus musculus ATPase, Na+/K+ transporting, beta 2 polypeptide (Atp1b2), mRNA,	10.1151
Sfrs4	Mus musculus splicing factor, arginine/serine-rich 4 (SRp75) (Sfrs4), mRNA,	10.1133
Mrpl34	Mus musculus mitochondrial ribosomal protein L34 (Mrpl34), mRNA,	10.1111
Triobp	Mus musculus TRIO and F-actin binding protein (Triobp), mRNA,	10.111
Rpo1-4	Mus musculus RNA polymerase 1-4 (Rpo1-4), mRNA,	10.1105
Dag1	Mus musculus dystroglycan 1 (Dag1), mRNA,	10.1089
Sbds	Mus musculus Shwachman-Bodian-Diamond syndrome homolog (human) (Sbds), mRNA,	10.1084
Cml1	Mus musculus camello-like 1 (Cml1), mRNA,	10.1082
4930403O06Rik		10.1074
Gabarapl1	Mus musculus gamma-aminobutyric acid (GABA(A)) receptor-associated protein-like 1 (Gabarapl1), mRNA,	10.1053
2410018G23Rik	Mus musculus RIKEN cDNA 2410018G23 gene (2410018G23Rik), mRNA,	10.1008
2900070E19Rik	Mus musculus RIKEN cDNA 2900070E19 gene (2900070E19Rik), mRNA,	10.1
Tex27	Mus musculus testis expressed gene 27 (Tex27), mRNA,	10.0956
9330161F08Rik	Mus musculus RIKEN cDNA 9330161F08 gene (9330161F08Rik), mRNA,	10.0929
Bnip3l	Mus musculus BCL2/adenovirus E1B 19kDa-interacting protein 3-like (Bnip3l), mRNA,	10.0927
2210008I11Rik	Mus musculus RIKEN cDNA 2210008I11 gene (2210008I11Rik), mRNA,	10.0898
Arl6ip5	Mus musculus ADP-ribosylation factor-like 6 interacting protein 5 (Arl6ip5), mRNA,	10.0895
Car10	Mus musculus carbonic anhydrase 10 (Car10), mRNA,	10.0875
Plekhc1	Mus musculus pleckstrin homology domain containing, family C (with FERM domain) member 1 (Plekhc1), mRNA,	10.0856
Ahcyl1	Mus musculus S-adenosylhomocysteine hydrolase-like 1 (Ahcyl1), mRNA,	10.0851
4932439K10Rik	Mus musculus RIKEN cDNA 4932439K10 gene (4932439K10Rik), mRNA,	10.0848
2610319K07Rik	Mus musculus RIKEN cDNA 2610319K07 gene (2610319K07Rik), mRNA,	10.0847
Kctd2	Mus musculus potassium channel tetramerisation domain containing 2 (Kctd2), mRNA,	10.0806
6530411B15Rik	Mus musculus RIKEN cDNA 6530411B15 gene (6530411B15Rik), mRNA,	10.0805
Glud1		10.0799
6330569M22Rik	Mus musculus RIKEN cDNA 6330569M22 gene (6330569M22Rik), mRNA,	10.0794
Atp6v0d1	Mus musculus ATPase, H+ transporting, V0 subunit D isoform 1 (Atp6v0d1), mRNA,	10.0792
BC003965	Mus musculus cDNA sequence BC003965 (BC003965), mRNA,	10.079
Rnf44	Mus musculus ring finger protein 44 (Rnf44), mRNA,	10.0782
Copg	Mus musculus coatomer protein complex, subunit gamma (Copg), mRNA,	10.0777
B230113M03Rik	Mus musculus RIKEN cDNA B230113M03 gene (B230113M03Rik), mRNA,	10.0774
Mmp2	Mus musculus matrix metalloproteinase 2 (Mmp2), mRNA,	10.0771
A830007P12Rik	Mus musculus RIKEN cDNA A830007P12 gene (A830007P12Rik), mRNA,	10.0741
Mlf2	Mus musculus myeloid leukemia factor 2 (Mlf2), mRNA,	10.0725
Apod	Mus musculus apolipoprotein D (Apod), mRNA,	10.0706
Cfdp1		10.0701
Atp6v0a2	Mus musculus ATPase, H+ transporting, lysosomal V0 subunit a isoform 2 (Atp6v0a2), mRNA,	10.0699
Bex2	Mus musculus brain expressed X-linked 2 (Bex2), mRNA,	10.0677
Sf3b4	Mus musculus splicing factor 3b, subunit 4 (Sf3b4), mRNA,	10.0671
Mod1	Mus musculus malic enzyme, supernatant (Mod1), mRNA,	10.0666
Sipa1l1	Mus musculus signal-induced proliferation-associated 1 like 1 (Sipa1l1), mRNA,	10.0657
D18Wsu98e	Mus musculus DNA segment, Chr 18, Wayne State University 98, expressed (D18Wsu98e), mRNA,	10.0651
Ly6a	Mus musculus lymphocyte antigen 6 complex, locus A (Ly6a), mRNA,	10.0633
D4Ertd196e	Mus musculus DNA segment, Chr 4, ERATO Doi 196, expressed (D4Ertd196e), mRNA,	10.063
Ctsz	Mus musculus cathepsin Z (Ctsz), mRNA,	10.0609
Timp3	Mus musculus tissue inhibitor of metalloproteinase 3 (Timp3), mRNA,	10.0579
Hs1bp1	Mus musculus HS1 binding protein (Hs1bp1), mRNA,	10.0572
Gltp	Mus musculus glycolipid transfer protein (Gltp), mRNA,	10.057
AI837181	Mus musculus expressed sequence AI837181 (AI837181), mRNA,	10.0558
Vegfa	Mus musculus vascular endothelial growth factor A (Vegfa), mRNA,	10.0558
9130011J15Rik	Mus musculus RIKEN cDNA 9130011J15 gene (9130011J15Rik), mRNA,	10.0521
1110006I15Rik	Mus musculus RIKEN cDNA 1110006I15 gene (1110006I15Rik), mRNA,	10.0513
BC031353	Mus musculus cDNA sequence BC031353 (BC031353), mRNA,	10.0495
Ciapin1		10.048
Cenpb	Mus musculus centromere autoantigen B (Cenpb), mRNA,	10.0453
Pygo2		10.0425
Ntan1	Mus musculus N-terminal Asn amidase (Ntan1), mRNA,	10.0422
Mrpl2	Mus musculus mitochondrial ribosomal protein L2 (Mrpl2), mRNA,	10.0385
4930455F23Rik	Mus musculus RIKEN cDNA 4930455F23 gene (4930455F23Rik), mRNA,	10.0355
Rnf10	Mus musculus ring finger protein 10 (Rnf10), mRNA,	10.0347
Mtx1	Mus musculus metaxin 1 (Mtx1), mRNA,	10.034
2700099C19Rik	Mus musculus RIKEN cDNA 2700099C19 gene (2700099C19Rik), mRNA,	10.0261
Sppl3		10.0243
Idh1	Mus musculus isocitrate dehydrogenase 1 (NADP+), soluble (Idh1), mRNA,	10.0242
E030034P13Rik	Mus musculus RIKEN cDNA E030034P13 gene (E030034P13Rik), mRNA,	10.0235
Mrpl43	Mus musculus mitochondrial ribosomal protein L43 (Mrpl43), nuclear gene encoding mitochondrial protein, mRNA,	10.0224
Psmd7	Mus musculus proteasome (prosome, macropain) 26S subunit, non-ATPase, 7 (Psmd7), mRNA,	10.022
D15Mgi27		10.0211
Zfp297	Mus musculus zinc finger protein 297 (Zfp297), mRNA,	10.0208
Thrap6	Mus musculus thyroid hormone receptor associated protein 6 (Thrap6), mRNA,	10.0188
Rpl27a	Mus musculus ribosomal protein L27a (Rpl27a), mRNA,	10.0186
Znhit2		10.0172
Rpl13a	Mus musculus ribosomal protein L13a (Rpl13a), mRNA,	10.0172
Vdac2	Mus musculus voltage-dependent anion channel 2 (Vdac2), mRNA,	10.0165
2810004N20Rik	Mus musculus RIKEN cDNA 2810004N20 gene (2810004N20Rik), mRNA,	10.0163
Actr1a	Mus musculus ARP1 actin-related protein 1 homolog A (yeast) (Actr1a), mRNA,	10.0138
Spec1	Mus musculus small protein effector 1 of Cdc42 (Spec1), mRNA,	10.0134
6720467C03Rik	Mus musculus RIKEN cDNA 6720467C03 gene (6720467C03Rik), mRNA,	10.0125
Cd2bp2	Mus musculus CD2 antigen (cytoplasmic tail) binding protein 2 (Cd2bp2), mRNA,	10.011
Mrps30	Mus musculus mitochondrial ribosomal protein S30 (Mrps30), mRNA,	10.0102
Herc2	Mus musculus hect (homologous to the E6-AP (UBE3A) carboxyl terminus) domain and RCC1 (CHC1)-like domain (RLD) 2 (Herc2), mRNA,	10.0096
1810013B01Rik	Mus musculus RIKEN cDNA 1810013B01 gene (1810013B01Rik), mRNA,	10.0085
Zfp637		10.008
Hspa9a	Mus musculus heat shock protein, A (Hspa9a), mRNA,	10.0078
Sepn1	Mus musculus selenoprotein N, 1 (Sepn1), mRNA,	10.0057
Rfx2	Mus musculus regulatory factor X, 2 (influences HLA class II expression) (Rfx2), mRNA,	10.0056
Dip3b	Mus musculus Dip3 beta (Dip3b), mRNA,	10.0035
Hist2h3c2	Mus musculus histone 2, H3c2 (Hist2h3c2), mRNA,	10.0016
C430003P19Rik	Mus musculus RIKEN cDNA C430003P19 gene (C430003P19Rik), mRNA,	9.99963
Bzrp	Mus musculus benzodiazepine receptor, peripheral (Bzrp), mRNA,	9.99775
C330023F11Rik	Mus musculus RIKEN cDNA C330023F11 gene (C330023F11Rik), mRNA,	9.99686
Ptbp1	Mus musculus polypyrimidine tract binding protein 1 (Ptbp1), mRNA,	9.99681
Dazap2	Mus musculus DAZ associated protein 2 (Dazap2), mRNA,	9.99392
Smad3		9.99315
Cpe	Mus musculus carboxypeptidase E (Cpe), mRNA,	9.99207
Apg12l	Mus musculus autophagy 12-like (S, cerevisiae) (Apg12l), mRNA,	9.99125
Amotl1	Mus musculus angiomotin-like 1 (Amotl1), mRNA,	9.99037
Apeh	Mus musculus acylpeptide hydrolase (Apeh), mRNA,	9.99
Siat10	Mus musculus sialyltransferase 10 (alpha-2,3-sialyltransferase VI) (Siat10), mRNA,	9.98883
Psmd13	Mus musculus proteasome (prosome, macropain) 26S subunit, non-ATPase, 13 (Psmd13), mRNA,	9.98872
Wsb2	Mus musculus WD repeat and SOCS box-containing 2 (Wsb2), mRNA,	9.9884
Mbnl2	Mus musculus muscleblind-like 2 (Mbnl2), transcript variant 1, mRNA,	9.98659
2410022L05Rik	Mus musculus RIKEN cDNA 2410022L05 gene (2410022L05Rik), mRNA,	9.98537
3110018K12Rik	Mus musculus RIKEN cDNA 3110018K12 gene (3110018K12Rik), mRNA,	9.97973
Itgb4bp	Mus musculus integrin beta 4 binding protein (Itgb4bp), mRNA,	9.97933
Mark3	Mus musculus MAP/microtubule affinity-regulating kinase 3 (Mark3), mRNA,	9.97577
Ei24	Mus musculus etoposide induced 2,4 mRNA (Ei24), mRNA,	9.97477
BC029214	Mus musculus cDNA sequence BC029214 (BC029214), mRNA,	9.9729
Dctn5	Mus musculus dynactin 5 (Dctn5), mRNA,	9.97288
Trim28	Mus musculus tripartite motif protein 28 (Trim28), mRNA,	9.97237
AI415330	Mus musculus expressed sequence AI415330 (AI415330), mRNA,	9.97181
S100a6	Mus musculus S100 calcium binding protein A6 (calcyclin) (S100a6), mRNA,	9.97086
Podxl	Mus musculus podocalyxin-like (Podxl), mRNA,	9.97048
Lass2	Mus musculus longevity assurance homolog 2 (S, cerevisiae) (Lass2), mRNA,	9.97047
Myo7a	Mus musculus myosin VIIa (Myo7a), mRNA,	9.96976
Gkap1		9.9693
Tubb5	Mus musculus tubulin, beta 5 (Tubb5), mRNA,	9.96906
1300018I05Rik	Mus musculus RIKEN cDNA 1300018I05 gene (1300018I05Rik), mRNA,	9.9687
H13	Mus musculus histocompatibility 13 (H13), mRNA,	9.9679
Arhgef5	Mus musculus Rho guanine nucleotide exchange factor (GEF) 5 (Arhgef5), mRNA,	9.96755
Drctnnb1a	Mus musculus down-regulated by Ctnnb1, a (Drctnnb1a), mRNA,	9.96459
A330021E22Rik	Mus musculus RIKEN cDNA A330021E22 gene (A330021E22Rik), mRNA,	9.96416
A930025J12Rik	Mus musculus RIKEN cDNA A930025J12 gene (A930025J12Rik), mRNA,	9.96262
Emp2	Mus musculus epithelial membrane protein 2 (Emp2), mRNA,	9.96208
Sf4	Mus musculus splicing factor 4 (Sf4), mRNA,	9.96103
Sdc4	Mus musculus syndecan 4 (Sdc4), mRNA,	9.96056
Prdx3	Mus musculus peroxiredoxin 3 (Prdx3), mRNA,	9.96013
Nsf	Mus musculus N-ethylmaleimide sensitive fusion protein (Nsf), mRNA,	9.95638
Anp32e	Mus musculus acidic (leucine-rich) nuclear phosphoprotein 32 family, member E (Anp32e), mRNA,	9.9558
Fnta	Mus musculus farnesyltransferase, CAAX box, alpha (Fnta), mRNA,	9.95578
Ap4s1	Mus musculus adaptor-related protein complex AP-4, sigma 1 (Ap4s1), mRNA,	9.95538
1110011K10Rik	Mus musculus RIKEN cDNA 1110011K10 gene (1110011K10Rik), mRNA,	9.95444
Osbpl2	Mus musculus oxysterol binding protein-like 2 (Osbpl2), mRNA,	9.9509
1190002A17Rik	Mus musculus RIKEN cDNA 1190002A17 gene (1190002A17Rik), mRNA,	9.95046
BC003331	Mus musculus cDNA sequence BC003331 (BC003331), mRNA,	9.95031
Cd59b	Mus musculus CD59b antigen (Cd59b), mRNA,	9.94707
Wtip		9.94561
Gtpbp2	Mus musculus GTP binding protein 2 (Gtpbp2), mRNA,	9.94486
2310005O14Rik	Mus musculus RIKEN cDNA 2310005O14 gene (2310005O14Rik), mRNA,	9.94437
Hyal2	Mus musculus hyaluronidase 2 (Hyal2), mRNA,	9.94421
Sh3bgrl3	Mus musculus SH3 domain binding glutamic acid-rich protein-like 3 (Sh3bgrl3), mRNA,	9.94396
Pdgfa	Mus musculus platelet derived growth factor, alpha (Pdgfa), mRNA,	9.94288
Pnrc2	Mus musculus proline-rich nuclear receptor coactivator 2 (Pnrc2), mRNA,	9.94225
Dhx30	Mus musculus DEAH (Asp-Glu-Ala-His) box polypeptide 30 (Dhx30), mRNA,	9.94127
Fbl	Mus musculus fibrillarin (Fbl), mRNA,	9.94085
4732497O03Rik	Mus musculus RIKEN cDNA 4732497O03 gene (4732497O03Rik), mRNA,	9.93881
4930573I19Rik	Mus musculus RIKEN cDNA 4930573I19 gene (4930573I19Rik), mRNA,	9.93861
Pgpep1		9.93685
Fn3k	Mus musculus fructosamine 3 kinase (Fn3k), mRNA,	9.93595
2700029M09Rik	Mus musculus RIKEN cDNA 2700029M09 gene (2700029M09Rik), mRNA,	9.93577
Htatsf1		9.93508
Phc2	Mus musculus polyhomeotic-like 2 (Drosophila) (Phc2), mRNA,	9.93334
4732493F09Rik	Mus musculus RIKEN cDNA 4732493F09 gene (4732493F09Rik), mRNA,	9.93225
Cul7		9.92734
E130307M08Rik	Mus musculus RIKEN cDNA E130307M08 gene (E130307M08Rik), mRNA,	9.92697
Wbp11	Mus musculus WW domain binding protein 11 (Wbp11), mRNA,	9.92679
Snag1	Mus musculus sorting nexin associated golgi protein 1 (Snag1), mRNA,	9.92451
Commd4	Mus musculus COMM domain containing 4 (Commd4), mRNA,	9.92423
Atp1a2	Mus musculus ATPase, Na+/K+ transporting, alpha 2 polypeptide (Atp1a2), mRNA,	9.92379
Chordc1	Mus musculus cysteine and histidine-rich domain (CHORD)-containing, zinc-binding protein 1 (Chordc1), mRNA,	9.92272
Ppp4c	Mus musculus protein phosphatase 4, catalytic subunit (Ppp4c), mRNA,	9.92236
Vkorc1	Mus musculus vitamin K epoxide reductase complex, subunit 1 (Vkorc1), mRNA,	9.92106
Scamp2	Mus musculus secretory carrier membrane protein 2 (Scamp2), mRNA,	9.92053
Zfp131	Mus musculus zinc finger protein 131 (Zfp131), mRNA,	9.91872
D10Ertd214e	Mus musculus DNA segment, Chr 10, ERATO Doi 214, expressed (D10Ertd214e), mRNA,	9.91591
Sssca1	Mus musculus Sjogrens syndrome/scleroderma autoantigen 1 homolog (human) (Sssca1), mRNA,	9.91203
BC036718	Mus musculus cDNA sequence BC036718 (BC036718), mRNA,	9.91127
1110060F11Rik	Mus musculus RIKEN cDNA 1110060F11 gene (1110060F11Rik), mRNA,	9.91085
Yap1		9.90784
4432405B04Rik	Mus musculus RIKEN cDNA 4432405B04 gene (4432405B04Rik), mRNA,	9.90773
Igf2r	Mus musculus insulin-like growth factor 2 receptor (Igf2r), mRNA,	9.90683
Cyld	Mus musculus cylindromatosis (turban tumor syndrome) (Cyld), mRNA,	9.90619
1110007C05Rik	Mus musculus RIKEN cDNA 1110007C05 gene (1110007C05Rik), mRNA,	9.90607
Magmas	Mus musculus mitochondria-associated protein involved in granulocyte-macrophage colony-stimulating factor signal transduction (Magmas), mRNA,	9.90551
Fntb	Mus musculus farnesyltransferase, CAAX box, beta (Fntb), mRNA,	9.90537
Tbcd		9.90524
Neu1	Mus musculus neuraminidase 1 (Neu1), mRNA,	9.90465
D10Ertd641e	Mus musculus DNA segment, Chr 10, ERATO Doi 641, expressed (D10Ertd641e), mRNA,	9.9042
Abcc4	Mus musculus ATP-binding cassette, sub-family C (CFTR/MRP), member 4 (Abcc4), mRNA,	9.90161
Sfrp1	Mus musculus secreted frizzled-related sequence protein 1 (Sfrp1), mRNA,	9.89967
D15Ertd405e	Mus musculus DNA segment, Chr 15, ERATO Doi 405, expressed (D15Ertd405e), mRNA,	9.89891
Tmem4	Mus musculus transmembrane protein 4 (Tmem4), mRNA,	9.89829
Gpc1	Mus musculus glypican 1 (Gpc1), mRNA,	9.8981
D11Ertd18e	Mus musculus DNA segment, Chr 11, ERATO Doi 18, expressed (D11Ertd18e), mRNA,	9.89654
Lass5	Mus musculus longevity assurance homolog 5 (S, cerevisiae) (Lass5), mRNA,	9.89286
1110025L05Rik	Mus musculus RIKEN cDNA 1110025L05 gene (1110025L05Rik), mRNA,	9.89168
1810035L17Rik		9.89037
Rps23	Mus musculus ribosomal protein S23 (Rps23), mRNA,	9.88639
1700007K13Rik	Mus musculus RIKEN cDNA 1700007K13 gene (1700007K13Rik), mRNA,	9.88161
Arpc3	Mus musculus actin related protein 2/3 complex, subunit 3 (Arpc3), mRNA,	9.8777
Tbk1	Mus musculus TANK-binding kinase 1 (Tbk1), mRNA,	9.87766
Uqcrb	Mus musculus ubiquinol-cytochrome c reductase binding protein (Uqcrb), mRNA,	9.87689
1200009C21Rik	Mus musculus RIKEN cDNA 1200009C21 gene (1200009C21Rik), mRNA,	9.87594
Stx4a	Mus musculus syntaxin 4A (placental) (Stx4a), mRNA,	9.87288
Tbcc	Mus musculus tubulin-specific chaperone c (Tbcc), mRNA,	9.87124
Ghitm	Mus musculus growth hormone inducible transmembrane protein (Ghitm), mRNA,	9.86827
Antxr1	Mus musculus anthrax toxin receptor 1 (Antxr1), mRNA,	9.86766
Agtrap	Mus musculus angiotensin II, type I receptor-associated protein (Agtrap), mRNA,	9.86737
Ppid	Mus musculus peptidylprolyl isomerase D (cyclophilin D) (Ppid), mRNA,	9.86311
Aldh6a1	Mus musculus aldehyde dehydrogenase family 6, subfamily A1 (Aldh6a1), mRNA,	9.86231
Timm13a	Mus musculus translocase of inner mitochondrial membrane 13 homolog a (yeast) (Timm13a), mRNA,	9.86148
Elovl4	Mus musculus elongation of very long chain fatty acids (FEN1/Elo2, SUR4/Elo3, yeast)-like 4 (Elovl4), mRNA,	9.86001
0610006I08Rik	Mus musculus RIKEN cDNA 0610006I08 gene (0610006I08Rik), mRNA,	9.85982
Brd3	Mus musculus bromodomain containing 3 (Brd3), mRNA,	9.85754
1500003D12Rik	Mus musculus RIKEN cDNA 1500003D12 gene (1500003D12Rik), mRNA,	9.8574
AI314180	Mus musculus expressed sequence AI314180 (AI314180), mRNA,	9.85583
Rap1gds1	Mus musculus RAP1, GTP-GDP dissociation stimulator 1 (Rap1gds1), mRNA,	9.85518
Hbxip		9.8528
Ubxd1	Mus musculus UBX domain containing 1 (Ubxd1), mRNA,	9.85032
Eef2	Mus musculus eukaryotic translation elongation factor 2 (Eef2), mRNA,	9.84935
Hsd17b12	Mus musculus hydroxysteroid (17-beta) dehydrogenase 12 (Hsd17b12), mRNA,	9.8493
Bat3	Mus musculus HLA-B-associated transcript 3 (Bat3), mRNA,	9.84528
Eif2b5	Mus musculus eukaryotic translation initiation factor 2B, subunit 5 epsilon (Eif2b5), mRNA,	9.84501
Syt9	Mus musculus synaptotagmin 9 (Syt9), mRNA,	9.84319
C230093N12Rik	Mus musculus RIKEN cDNA C230093N12 gene (C230093N12Rik), mRNA,	9.84076
Pcbp3	Mus musculus poly(rC) binding protein 3 (Pcbp3), mRNA,	9.84059
6330407G11Rik	Mus musculus RIKEN cDNA 6330407G11 gene (6330407G11Rik), mRNA,	9.8404
Snrpf		9.84018
Plod3	Mus musculus procollagen-lysine, 2-oxoglutarate 5-dioxygenase 3 (Plod3), mRNA,	9.83986
Acbd4	Mus musculus acyl-Coenzyme A binding domain containing 4 (Acbd4), mRNA,	9.83921
Olfml1		9.83908
Sirt7	Mus musculus sirtuin 7 (silent mating type information regulation 2, homolog) 7 (S, cerevisiae) (Sirt7), mRNA,	9.83807
Cox7a2	Mus musculus cytochrome c oxidase, subunit VIIa 2 (Cox7a2), mRNA,	9.83769
5430405G24Rik	Mus musculus RIKEN cDNA 5430405G24 gene (5430405G24Rik), mRNA,	9.83278
Ndel1	Mus musculus nuclear distribution gene E-like homolog 1 (A, nidulans) (Ndel1), mRNA,	9.83224
Mrps23	Mus musculus mitochondrial ribosomal protein S23 (Mrps23), mRNA,	9.83079
Prps2	Mus musculus phosphoribosyl pyrophosphate synthetase 2 (Prps2), mRNA,	9.83065
Asb8	Mus musculus ankyrin repeat and SOCS box-containing protein 8 (Asb8), mRNA,	9.82998
Tex261	Mus musculus testis expressed gene 261 (Tex261), mRNA,	9.82695
1810003N24Rik	Mus musculus RIKEN cDNA 1810003N24 gene (1810003N24Rik), mRNA,	9.82459
Ccar1	Mus musculus cell division cycle and apoptosis regulator 1 (Ccar1), mRNA,	9.82415
Stk11	Mus musculus serine/threonine kinase 11 (Stk11), mRNA,	9.82359
Alg2	Mus musculus asparagine-linked glycosylation 2 homolog (yeast, alpha-1,3-mannosyltransferase) (Alg2), mRNA,	9.8216
Pex11b	Mus musculus peroxisomal biogenesis factor 11b (Pex11b), mRNA,	9.8207
Hexa	Mus musculus hexosaminidase A (Hexa), mRNA,	9.81982
Tceal5		9.81896
1810023B24Rik		9.81665
Asna1	Mus musculus arsA (bacterial) arsenite transporter, ATP-binding, homolog 1 (Asna1), mRNA,	9.81649
2010110K16Rik	Mus musculus RIKEN cDNA 2010110K16 gene (2010110K16Rik), mRNA,	9.81539
2610031L17Rik	Mus musculus RIKEN cDNA 2610031L17 gene (2610031L17Rik), mRNA,	9.81529
Ppp6c	Mus musculus protein phosphatase 6, catalytic subunit (Ppp6c), mRNA,	9.81448
Sfrs6	Mus musculus splicing factor, arginine/serine-rich 6 (Sfrs6), mRNA,	9.81408
Rela	Mus musculus v-rel reticuloendotheliosis viral oncogene homolog A (avian) (Rela), mRNA,	9.81239
2700060E02Rik	Mus musculus RIKEN cDNA 2700060E02 gene (2700060E02Rik), mRNA,	9.81171
1300007B12Rik	Mus musculus RIKEN cDNA 1300007B12 gene (1300007B12Rik), mRNA,	9.80957
9130017A15Rik	Mus musculus RIKEN cDNA 9130017A15 gene (9130017A15Rik), mRNA,	9.80909
2810417J12Rik	Mus musculus RIKEN cDNA 2810417J12 gene (2810417J12Rik), mRNA,	9.80889
Obrgrp	Mus musculus leptin receptor gene-related protein (Obrgrp), mRNA,	9.80882
Zfp574		9.80862
Wdr1	Mus musculus WD repeat domain 1 (Wdr1), mRNA,	9.80758
Hist1h3h	Mus musculus histone 1, H3h (Hist1h3h), mRNA,	9.80741
Ndufs2	Mus musculus NADH dehydrogenase (ubiquinone) Fe-S protein 2 (Ndufs2), mRNA,	9.80703
Apbb1	Mus musculus amyloid beta (A4) precursor protein-binding, family B, member 1 (Apbb1), mRNA,	9.80688
Nesg1		9.80576
Dgcr6	Mus musculus DiGeorge syndrome critical region gene 6 (Dgcr6), mRNA,	9.80418
Mast2	Mus musculus microtubule associated serine/threonine kinase 2 (Mast2), mRNA,	9.80258
Rpl12	Mus musculus ribosomal protein L12 (Rpl12), mRNA,	9.8011
Llglh2	Mus musculus lethal giant larvae homolog 2 (Llglh2), mRNA,	9.80027
Hes6	Mus musculus hairy and enhancer of split 6 (Drosophila) (Hes6), mRNA,	9.79987
H2afy	Mus musculus H2A histone family, member Y (H2afy), mRNA,	9.79878
Dpp3	Mus musculus dipeptidylpeptidase 3 (Dpp3), mRNA,	9.79826
Pes1	Mus musculus pescadillo homolog 1, containing BRCT domain (zebrafish) (Pes1), mRNA,	9.79645
Bad	Mus musculus Bcl-associated death promoter (Bad), mRNA,	9.79633
4933411K20Rik	Mus musculus RIKEN cDNA 4933411K20 gene (4933411K20Rik), mRNA,	9.79606
Clpx	Mus musculus caseinolytic protease X (E,coli) (Clpx), mRNA,	9.79599
Snx11	Mus musculus sorting nexin 11 (Snx11), mRNA,	9.79584
p	Mus musculus pink-eyed dilution (p), mRNA,	9.79507
Hist1h2af	Mus musculus histone 1, H2af (Hist1h2af), mRNA,	9.79479
2700088M22Rik	Mus musculus RIKEN cDNA 2700088M22 gene (2700088M22Rik), mRNA,	9.79437
Ddx41	Mus musculus DEAD (Asp-Glu-Ala-Asp) box polypeptide 41 (Ddx41), mRNA,	9.79004
Sf3a3	Mus musculus splicing factor 3a, subunit 3 (Sf3a3), mRNA,	9.78954
1810073G14Rik	Mus musculus RIKEN cDNA 1810073G14 gene (1810073G14Rik), mRNA,	9.78953
Camta2	Mus musculus calmodulin binding transcription activator 2 (Camta2), mRNA,	9.78947
Ube1dc1	Mus musculus ubiquitin-activating enzyme E1-domain containing 1 (Ube1dc1), mRNA,	9.78749
Fem1b	Mus musculus feminization 1 homolog b (C, elegans) (Fem1b), mRNA,	9.78526
Rbms1	Mus musculus RNA binding motif, single stranded interacting protein 1 (Rbms1), mRNA,	9.78324
Nipsnap1	Mus musculus 4-nitrophenylphosphatase domain and non-neuronal SNAP25-like protein homolog 1 (C, elegans) (Nipsnap1), mRNA,	9.7828
Bat5	Mus musculus HLA-B associated transcript 5 (Bat5), mRNA,	9.78194
4932414K18Rik	Mus musculus RIKEN cDNA 4932414K18 gene (4932414K18Rik), mRNA,	9.78127
Flna	Mus musculus filamin, alpha (Flna), mRNA,	9.77515
AU040320	Mus musculus expressed sequence AU040320 (AU040320), mRNA,	9.7738
2010002H18Rik	Mus musculus RIKEN cDNA 2010002H18 gene (2010002H18Rik), mRNA,	9.77376
Serpinf1	Mus musculus serine (or cysteine) proteinase inhibitor, clade F, member 1 (Serpinf1), mRNA,	9.77369
Ppap2b	Mus musculus phosphatidic acid phosphatase type 2B (Ppap2b), mRNA,	9.77148
Zfml		9.77092
Sgne1	Mus musculus secretory granule neuroendocrine protein 1, 7B2 protein (Sgne1), mRNA,	9.76891
Appbp2	Mus musculus amyloid beta precursor protein (cytoplasmic tail) binding protein 2 (Appbp2), mRNA,	9.7679
Pop5	Mus musculus processing of precursor 5, ribonuclease P/MRP family (S, cerevisiae) (Pop5), mRNA,	9.76368
Nsfl1c		9.7635
C1qbp	Mus musculus complement component 1, q subcomponent binding protein (C1qbp), mRNA,	9.76314
Ptn	Mus musculus pleiotrophin (Ptn), mRNA,	9.76298
1200002G13Rik	Mus musculus RIKEN cDNA 1200002G13 gene (1200002G13Rik), mRNA,	9.7613
Hagh	Mus musculus hydroxyacyl glutathione hydrolase (Hagh), mRNA,	9.76087
Steap	Mus musculus six transmembrane epithelial antigen of the prostate (Steap), mRNA,	9.75869
Tpd52l1	Mus musculus tumor protein D52-like 1 (Tpd52l1), mRNA,	9.75837
1110008B24Rik	Mus musculus RIKEN cDNA 1110008B24 gene (1110008B24Rik), mRNA,	9.75728
Etfdh	Mus musculus electron transferring flavoprotein, dehydrogenase (Etfdh), mRNA,	9.75566
BC025076	Mus musculus cDNA sequence BC025076 (BC025076), mRNA,	9.75403
2810021O14Rik	Mus musculus RIKEN cDNA 2810021O14 gene (2810021O14Rik), mRNA,	9.75352
Hist2h2aa1	Mus musculus histone 2, H2aa1 (Hist2h2aa1), mRNA,	9.75291
Sumo1		9.74862
Tsta3	Mus musculus tissue specific transplantation antigen P35B (Tsta3), mRNA,	9.74847
AU041707	Mus musculus expressed sequence AU041707 (AU041707), mRNA,	9.74756
1110031I02Rik	Mus musculus RIKEN cDNA 1110031I02 gene (1110031I02Rik), mRNA,	9.74735
C530044N13Rik	Mus musculus RIKEN cDNA C530044N13 gene (C530044N13Rik), mRNA,	9.74717
Nola2	Mus musculus nucleolar protein family A, member 2 (Nola2), mRNA,	9.74653
Slc25a12	Mus musculus solute carrier family 25 (mitochondrial carrier, Aralar), member 12 (Slc25a12), mRNA,	9.74568
Dtnbp1	Mus musculus dystrobrevin binding protein 1 (Dtnbp1), mRNA,	9.74389
AU040829	Mus musculus expressed sequence AU040829 (AU040829), mRNA,	9.74314
Bhlhb9		9.74298
Gnb2	Mus musculus guanine nucleotide binding protein, beta 2 (Gnb2), mRNA,	9.74228
Clic3	Mus musculus chloride intracellular channel 3 (Clic3), mRNA,	9.74085
Galnt11	Mus musculus UDP-N-acetyl-alpha-D-galactosamine:polypeptide N-acetylgalactosaminyltransferase 11 (Galnt11), mRNA,	9.74005
Igfbp4	Mus musculus insulin-like growth factor binding protein 4 (Igfbp4), mRNA,	9.73784
Cnih	Mus musculus cornichon homolog (Drosophila) (Cnih), mRNA,	9.73774
Mrps17	Mus musculus mitochondrial ribosomal protein S17 (Mrps17), mRNA,	9.73741
2610528O22Rik	Mus musculus RIKEN cDNA 2610528O22 gene (2610528O22Rik), mRNA,	9.73733
Dap3	Mus musculus death associated protein 3 (Dap3), mRNA,	9.7352
Tpst1	Mus musculus protein-tyrosine sulfotransferase 1 (Tpst1), mRNA,	9.73426
Rasa1	Mus musculus RAS p21 protein activator 1 (Rasa1), mRNA,	9.72967
Coq7	Mus musculus demethyl-Q 7 (Coq7), mRNA,	9.72939
1110006G06Rik	Mus musculus RIKEN cDNA 1110006G06 gene (1110006G06Rik), mRNA,	9.72898
Eppb9	Mus musculus endothelial precursor protein B9 (Eppb9), mRNA,	9.72856
Yif1	Mus musculus Yip1 interacting factor homolog (S, cerevisiae) (Yif1), mRNA,	9.72678
Spg21		9.72554
Zfp219	Mus musculus zinc finger protein 219 (Zfp219), mRNA,	9.72498
Mast3		9.72369
4933427L07Rik	Mus musculus RIKEN cDNA 4933427L07 gene (4933427L07Rik), mRNA,	9.7225
Rnpep	Mus musculus arginyl aminopeptidase (aminopeptidase B) (Rnpep), mRNA,	9.71961
Vps24	Mus musculus vacuolar protein sorting 24 (yeast) (Vps24), mRNA,	9.71473
Sec61b	Mus musculus Sec61 beta subunit (Sec61b), mRNA,	9.7141
Map1lc3b	Mus musculus microtubule-associated protein 1 light chain 3 beta (Map1lc3b), mRNA,	9.71391
Myo5c		9.71344
1200008N06Rik	Mus musculus RIKEN cDNA 1200008N06 gene (1200008N06Rik), mRNA,	9.71257
Vtn	Mus musculus vitronectin (Vtn), mRNA,	9.71089
Siat9	Mus musculus sialyltransferase 9 (CMP-NeuAc:lactosylceramide alpha-2,3-sialyltransferase) (Siat9), mRNA,	9.71007
1500006O09Rik	Mus musculus RIKEN cDNA 1500006O09 gene (1500006O09Rik), mRNA,	9.70964
Lrpb7	Mus musculus leucine rich protein, B7 gene (Lrpb7), mRNA,	9.70796
Cct3	Mus musculus chaperonin subunit 3 (gamma) (Cct3), mRNA,	9.70774
D6Ertd253e	Mus musculus DNA segment, Chr 6, ERATO Doi 253, expressed (D6Ertd253e), mRNA,	9.70341
Nckap1	Mus musculus NCK-associated protein 1 (Nckap1), mRNA,	9.70272
Cpsf1	Mus musculus cleavage and polyadenylation specific factor 1 (Cpsf1), mRNA,	9.70261
Wdr42a		9.70175
Ly6c	Mus musculus lymphocyte antigen 6 complex, locus C (Ly6c), mRNA,	9.70152
Vezf1	Mus musculus vascular endothelial zinc finger 1 (Vezf1), mRNA,	9.70029
2510027N19Rik	Mus musculus RIKEN cDNA 2510027N19 gene (2510027N19Rik), mRNA,	9.70001
Comt	Mus musculus catechol-O-methyltransferase (Comt), mRNA,	9.69826
Npc2	Mus musculus Niemann Pick type C2 (Npc2), mRNA,	9.69535
Hspg2	Mus musculus perlecan (heparan sulfate proteoglycan 2) (Hspg2), mRNA,	9.69518
Vps18		9.69483
D3Ertd194e	Mus musculus DNA segment, Chr 3, ERATO Doi 194, expressed (D3Ertd194e), mRNA,	9.69482
Nsbp1	Mus musculus nucleosome binding protein 1 (Nsbp1), mRNA,	9.69437
Snx17	Mus musculus sorting nexin 17 (Snx17), mRNA,	9.69365
Asah2	Mus musculus N-acylsphingosine amidohydrolase 2 (Asah2), mRNA,	9.69346
Fmnl2		9.69328
Mrpl46	Mus musculus mitochondrial ribosomal protein L46 (Mrpl46), mRNA,	9.69284
Eif5a	Mus musculus eukaryotic translation initiation factor 5A (Eif5a), mRNA,	9.69237
Ppp3cb	Mus musculus protein phosphatase 3, catalytic subunit, beta isoform (Ppp3cb), mRNA,	9.69231
Galk1	Mus musculus galactokinase 1 (Galk1), mRNA,	9.69059
Srpr	Mus musculus signal recognition particle receptor (docking protein) (Srpr), mRNA,	9.68949
E030041M21Rik	Mus musculus RIKEN cDNA E030041M21 gene (E030041M21Rik), mRNA,	9.68846
Mrpl50	Mus musculus mitochondrial ribosomal protein L50 (Mrpl50), mRNA,	9.68459
Pltp	Mus musculus phospholipid transfer protein (Pltp), mRNA,	9.68433
1810063B05Rik	Mus musculus RIKEN cDNA 1810063B05 gene (1810063B05Rik), mRNA,	9.68358
Bat1a	Mus musculus HLA-B-associated transcript 1A (Bat1a), mRNA,	9.68321
Clptm1	Mus musculus cleft lip and palate associated transmembrane protein 1 (Clptm1), mRNA,	9.68249
BC034090	Mus musculus cDNA sequence BC034090 (BC034090), mRNA,	9.68178
Uap1l1		9.6817
Evi5	Mus musculus ecotropic viral integration site 5 (Evi5), mRNA,	9.67956
Rac1	Mus musculus RAS-related C3 botulinum substrate 1 (Rac1), mRNA,	9.67943
0710007A14Rik	Mus musculus RIKEN cDNA 0710007A14 gene (0710007A14Rik), mRNA,	9.67794
Apg16l	Mus musculus APG16 autophagy 16-like (S, cerevisiae) (Apg16l), transcript variant b, mRNA,	9.67722
Mic2l1	Mus musculus MIC2 (monoclonal Imperial Cancer Research Fund 2)-like 1 (Mic2l1), mRNA,	9.6772
1700012H17Rik	Mus musculus RIKEN cDNA 1700012H17 gene (1700012H17Rik), mRNA,	9.67703
Nxt2		9.67472
1810009M01Rik	Mus musculus RIKEN cDNA 1810009M01 gene (1810009M01Rik), mRNA,	9.67419
Skp1a	Mus musculus S-phase kinase-associated protein 1A (Skp1a), mRNA,	9.67322
2700092H06Rik	Mus musculus RIKEN cDNA 2700092H06 gene (2700092H06Rik), mRNA,	9.67237
6330514A18Rik	Mus musculus RIKEN cDNA 6330514A18 gene (6330514A18Rik), mRNA,	9.67198
Itgb1	Mus musculus integrin beta 1 (fibronectin receptor beta) (Itgb1), mRNA,	9.67179
Limd1	Mus musculus LIM domains containing 1 (Limd1), mRNA,	9.67153
D19Wsu12e	Mus musculus DNA segment, Chr 19, Wayne State University 12, expressed (D19Wsu12e), mRNA,	9.67128
AU040950	Mus musculus expressed sequence AU040950 (AU040950), mRNA,	9.67091
Adcy5	Mus musculus adenylate cyclase 5 (Adcy5), mRNA,	9.66874
BC003277	Mus musculus cDNA sequence BC003277 (BC003277), mRNA,	9.66759
Ndnl2	Mus musculus necdin-like 2 (Ndnl2), mRNA,	9.66689
D17Wsu104e	Mus musculus DNA segment, Chr 17, Wayne State University 104, expressed (D17Wsu104e), mRNA,	9.66622
Stim1	Mus musculus stromal interaction molecule 1 (Stim1), mRNA,	9.66374
AW555464		9.66064
Hist1h4h	Mus musculus histone 1, H4h (Hist1h4h), mRNA,	9.66015
Supt3h	Mus musculus suppressor of Ty 3 homolog (S, cerevisiae) (Supt3h), mRNA,	9.65985
Exosc7		9.65944
2310015N07Rik	Mus musculus RIKEN cDNA 2310015N07 gene (2310015N07Rik), mRNA,	9.65912
2610009E16Rik	Mus musculus RIKEN cDNA 2610009E16 gene (2610009E16Rik), mRNA,	9.65905
Nrn1	Mus musculus neuritin 1 (Nrn1), mRNA,	9.65851
Rabl5	Mus musculus RAB, member of RAS oncogene family-like 5 (Rabl5), mRNA,	9.65833
6330406P08Rik	Mus musculus RIKEN cDNA 6330406P08 gene (6330406P08Rik), mRNA,	9.65781
Elovl7		9.65778
Lip1	Mus musculus lysosomal acid lipase 1 (Lip1), mRNA,	9.65696
Vdp	Mus musculus vesicle docking protein (Vdp), mRNA,	9.65677
6330412F12Rik	Mus musculus RIKEN cDNA 6330412F12 gene (6330412F12Rik), mRNA,	9.65665
BC017647	Mus musculus cDNA sequence BC017647 (BC017647), mRNA,	9.65653
Nspc1	Mus musculus nervous system polycomb 1 (Nspc1), mRNA,	9.6563
Pdcd4	Mus musculus programmed cell death 4 (Pdcd4), mRNA,	9.65613
Dnajb10	Mus musculus DnaJ (Hsp40) homolog, subfamily B, member 10 (Dnajb10), mRNA,	9.65393
Nfib	Mus musculus nuclear factor I/B (Nfib), mRNA,	9.65337
Pkd2	Mus musculus polycystic kidney disease 2 (Pkd2), mRNA,	9.65293
Klf3	Mus musculus Kruppel-like factor 3 (basic) (Klf3), mRNA,	9.65133
Atp6ap2	Mus musculus ATPase, H+ transporting, lysosomal accessory protein 2 (Atp6ap2), mRNA,	9.65084
2410018C17Rik		9.64946
Abhd3	Mus musculus abhydrolase domain containing 3 (Abhd3), mRNA,	9.6484
Cacna2d2	Mus musculus calcium channel, voltage-dependent, alpha 2/delta subunit 2 (Cacna2d2), mRNA,	9.64813
2500002L14Rik	Mus musculus RIKEN cDNA 2500002L14 gene (2500002L14Rik), mRNA,	9.64723
Ift172	Mus musculus intraflagellar transport 172 (Ift172), mRNA,	9.64525
Dcn	Mus musculus decorin (Dcn), mRNA,	9.64522
Pitpnb	Mus musculus phosphotidylinositol transfer protein, beta (Pitpnb), mRNA,	9.6449
2810428I15Rik	Mus musculus RIKEN cDNA 2810428I15 gene (2810428I15Rik), mRNA,	9.6442
A230106M15Rik	Mus musculus RIKEN cDNA A230106M15 gene (A230106M15Rik), mRNA,	9.64312
Max	Mus musculus Max protein (Max), mRNA,	9.64197
Smpd1	Mus musculus sphingomyelin phosphodiesterase 1, acid lysosomal (Smpd1), mRNA,	9.64157
Rshl3		9.64113
BC017158	Mus musculus cDNA sequence BC017158 (BC017158), mRNA,	9.64001
2700082D03Rik	Mus musculus RIKEN cDNA 2700082D03 gene (2700082D03Rik), mRNA,	9.63889
Apoa1bp	Mus musculus apolipoprotein A-I binding protein (Apoa1bp), mRNA,	9.63878
Lynx1	Mus musculus Ly6/neurotoxin 1 (Lynx1), mRNA,	9.63694
Kif3a	Mus musculus kinesin family member 3A (Kif3a), mRNA,	9.63549
BC038286	Mus musculus cDNA sequence BC038286 (BC038286), mRNA,	9.63479
Hip1r	Mus musculus huntingtin interacting protein 1 related (Hip1r), mRNA,	9.6337
2310004N11Rik	Mus musculus RIKEN cDNA 2310004N11 gene (2310004N11Rik), mRNA,	9.63293
1110008P14Rik	Mus musculus RIKEN cDNA 1110008P14 gene (1110008P14Rik), mRNA,	9.63112
Igbp1	Mus musculus immunoglobulin (CD79A) binding protein 1 (Igbp1), mRNA,	9.63081
Hist1h4a	Mus musculus histone 1, H4a (Hist1h4a), mRNA,	9.63062
Hmgn3	Mus musculus high mobility group nucleosomal binding domain 3 (Hmgn3), transcript variant 1, mRNA,	9.62947
Prps1	Mus musculus phosphoribosyl pyrophosphate synthetase 1 (Prps1), mRNA,	9.62862
Cuedc2	Mus musculus CUE domain containing 2 (Cuedc2), mRNA,	9.62805
Dorz1	Mus musculus downregulated in Zic1 deficient cerebellum (Dorz1), mRNA,	9.62787
Igfbp5	Mus musculus insulin-like growth factor binding protein 5 (Igfbp5), mRNA,	9.62755
Tnfaip8	Mus musculus tumor necrosis factor, alpha-induced protein 8 (Tnfaip8), mRNA,	9.62716
Atp6v1c1	Mus musculus ATPase, H+ transporting, V1 subunit C, isoform 1 (Atp6v1c1), mRNA,	9.6269
Hsbp1	Mus musculus heat shock factor binding protein 1 (Hsbp1), mRNA,	9.6248
Tusc4	Mus musculus tumor suppressor candidate 4 (Tusc4), mRNA,	9.62343
D7Ertd156e	Mus musculus DNA segment, Chr 7, ERATO Doi 156, expressed (D7Ertd156e), mRNA,	9.62136
Tcte1l	Mus musculus t-complex-associated-testis-expressed 1-like (Tcte1l), mRNA,	9.62136
Arpc1a	Mus musculus actin related protein 2/3 complex, subunit 1A (Arpc1a), mRNA,	9.6203
Dhrs7	Mus musculus dehydrogenase/reductase (SDR family) member 7 (Dhrs7), mRNA,	9.61868
Polr2j	Mus musculus polymerase (RNA) II (DNA directed) polypeptide J (Polr2j), mRNA,	9.61849
Nmt1	Mus musculus N-myristoyltransferase 1 (Nmt1), mRNA,	9.61827
Dusp1	Mus musculus dual specificity phosphatase 1 (Dusp1), mRNA,	9.61804
2310044P18Rik	Mus musculus RIKEN cDNA 2310044P18 gene (2310044P18Rik), mRNA,	9.61653
Hadh2	Mus musculus hydroxyacyl-Coenzyme A dehydrogenase type II (Hadh2), mRNA,	9.61648
Pea15	Mus musculus phosphoprotein enriched in astrocytes 15 (Pea15), mRNA,	9.61544
Rit1	Mus musculus Ras-like without CAAX 1 (Rit1), mRNA,	9.61416
BC051080		9.61396
Pfdn2	Mus musculus prefoldin 2 (Pfdn2), mRNA,	9.61164
2410016F01Rik		9.61131
Slc25a28	Mus musculus solute carrier family 25, member 28 (Slc25a28), mRNA,	9.60959
Rab24	Mus musculus RAB24, member RAS oncogene family (Rab24), mRNA,	9.60822
Polrmt	Mus musculus polymerase (RNA) mitochondrial (DNA directed) (Polrmt), mRNA,	9.60748
Gbas	Mus musculus glioblastoma amplified sequence (Gbas), mRNA,	9.60558
Ank		9.60525
D030015G18Rik	Mus musculus RIKEN cDNA D030015G18 gene (D030015G18Rik), mRNA,	9.60443
E030026I10Rik	Mus musculus RIKEN cDNA E030026I10 gene (E030026I10Rik), mRNA,	9.60424
Ube2d2	Mus musculus ubiquitin-conjugating enzyme E2D 2 (Ube2d2), mRNA,	9.60324
D730049H07Rik	Mus musculus RIKEN cDNA D730049H07 gene (D730049H07Rik), mRNA,	9.60301
1810045K06Rik	Mus musculus RIKEN cDNA 1810045K06 gene (1810045K06Rik), mRNA,	9.60008
1110014L17Rik	Mus musculus RIKEN cDNA 1110014L17 gene (1110014L17Rik), mRNA,	9.59822
Aup1	Mus musculus ancient ubiquitous protein (Aup1), mRNA,	9.59691
Ilf2	Mus musculus interleukin enhancer binding factor 2 (Ilf2), mRNA,	9.59592
Elovl5	Mus musculus ELOVL family member 5, elongation of long chain fatty acids (yeast) (Elovl5), mRNA,	9.59544
A930006J02Rik	Mus musculus RIKEN cDNA A930006J02 gene (A930006J02Rik), mRNA,	9.59252
Pbxip1	Mus musculus pre-B-cell leukemia transcription factor interacting protein 1 (Pbxip1), mRNA,	9.59247
Hist1h2an	Mus musculus histone 1, H2an (Hist1h2an), mRNA,	9.59206
Gnb1	Mus musculus guanine nucleotide binding protein, beta 1 (Gnb1), mRNA,	9.58962
Commd1	Mus musculus COMM domain containing 1 (Commd1), mRNA,	9.58914
Mapk4	Mus musculus mitogen-activated protein kinase 4 (Mapk4), mRNA,	9.58809
Bpnt1	Mus musculus bisphosphate 3-nucleotidase 1 (Bpnt1), mRNA,	9.58764
D330024H06Rik	Mus musculus RIKEN cDNA D330024H06 gene (D330024H06Rik), mRNA,	9.58605
Sfpq	Mus musculus splicing factor proline/glutamine rich (polypyrimidine tract binding protein associated) (Sfpq), mRNA,	9.5853
C430004E15Rik	Mus musculus RIKEN cDNA C430004E15 gene (C430004E15Rik), mRNA,	9.58339
2300009A05Rik	Mus musculus RIKEN cDNA 2300009A05 gene (2300009A05Rik), mRNA,	9.58126
1110001E17Rik	Mus musculus RIKEN cDNA 1110001E17 gene (1110001E17Rik), mRNA,	9.5807
Ehd4	Mus musculus EH-domain containing 4 (Ehd4), mRNA,	9.5805
2810405J04Rik	Mus musculus RIKEN cDNA 2810405J04 gene (2810405J04Rik), mRNA,	9.57932
Cklfsf8	Mus musculus chemokine-like factor super family 8 (Cklfsf8), mRNA,	9.57912
Bet1l	Mus musculus blocked early in transport 1 homolog (S, cerevisiae)-like (Bet1l), mRNA,	9.57393
Pcca	Mus musculus propionyl-Coenzyme A carboxylase, alpha polypeptide (Pcca), mRNA,	9.57332
4921537D05Rik	Mus musculus RIKEN cDNA 4921537D05 gene (4921537D05Rik), mRNA,	9.57158
1700028N11Rik	Mus musculus RIKEN cDNA 1700028N11 gene (1700028N11Rik), mRNA,	9.57157
Ranbp10		9.57091
Sfrs14	Mus musculus splicing factor, arginine/serine-rich 14 (Sfrs14), mRNA,	9.57082
Man2c1	Mus musculus mannosidase, alpha, class 2C, member 1 (Man2c1), mRNA,	9.57057
Fts	Mus musculus retinoblastoma-like 2 (Rbl2), mRNA,	9.57021
Trim39	Mus musculus tripartite motif protein 39 (Trim39), mRNA,	9.57014
Cops8	Mus musculus COP9 (constitutive photomorphogenic) homolog, subunit 8 (Arabidopsis thaliana) (Cops8), mRNA,	9.56882
Sfxn1	Mus musculus sideroflexin 1 (Sfxn1), mRNA,	9.56677
Vps4a	Mus musculus vacuolar protein sorting 4a (yeast) (Vps4a), mRNA,	9.56663
Impdh2	Mus musculus inosine 5-phosphate dehydrogenase 2 (Impdh2), mRNA,	9.56179
Grsf1	Mus musculus G-rich RNA sequence binding factor 1 (Grsf1), mRNA,	9.56126
Tax1bp3		9.56052
1810020D17Rik	Mus musculus RIKEN cDNA 1810020D17 gene (1810020D17Rik), mRNA,	9.55942
Coasy	Mus musculus Coenzyme A synthase (Coasy), mRNA,	9.55902
1200006F02Rik	Mus musculus RIKEN cDNA 1200006F02 gene (1200006F02Rik), mRNA,	9.55694
Esrra	Mus musculus estrogen related receptor, alpha (Esrra), mRNA,	9.55478
Rpl31	Mus musculus ribosomal protein L31 (Rpl31), mRNA,	9.55399
Hprt	Mus musculus hypoxanthine guanine phosphoribosyl transferase (Hprt), mRNA,	9.55385
Ryk	Mus musculus receptor-like tyrosine kinase (Ryk), mRNA,	9.55348
Csnk1g3	Mus musculus casein kinase 1, gamma 3 (Csnk1g3), mRNA,	9.55307
Mrps16	Mus musculus mitochondrial ribosomal protein S16 (Mrps16), mRNA,	9.55187
1700048E23Rik	Mus musculus RIKEN cDNA 1700048E23 gene (1700048E23Rik), mRNA,	9.55138
Ihpk1	Mus musculus inositol hexaphosphate kinase 1 (Ihpk1), mRNA,	9.55126
D6Ertd349e	Mus musculus DNA segment, Chr 6, ERATO Doi 349, expressed (D6Ertd349e), mRNA,	9.55095
BB049667	Mus musculus expressed sequence BB049667 (BB049667), mRNA,	9.54936
Tmem15	Mus musculus transmembrane protein 15 (Tmem15), mRNA,	9.54915
Adprtl3	Mus musculus ADP-ribosyltransferase (NAD+; poly (ADP-ribose polymerase)-like 3 (Adprtl3), mRNA,	9.54901
Zcchc6	Mus musculus zinc finger, CCHC domain containing 6 (Zcchc6), mRNA,	9.54891
Myo6	Mus musculus myosin VI (Myo6), mRNA,	9.54833
AI316787	Mus musculus expressed sequence AI316787 (AI316787), mRNA,	9.54808
AU067744	Mus musculus expressed sequence AU067744 (AU067744), mRNA,	9.54786
1300006M19Rik	Mus musculus RIKEN cDNA 1300006M19 gene (1300006M19Rik), mRNA,	9.54546
Rrbp1	Mus musculus ribosome binding protein 1 (Rrbp1), mRNA,	9.54447
Hrmt1l1	Mus musculus heterogeneous nuclear ribonucleoprotein methyltransferase-like 1 (S, cerevisiae) (Hrmt1l1), mRNA,	9.54325
Alg5	Mus musculus asparagine-linked glycosylation 5 homolog (yeast, dolichyl-phosphate beta-glucosyltransferase) (Alg5), mRNA,	9.54145
Mmp14	Mus musculus matrix metalloproteinase 14 (membrane-inserted) (Mmp14), mRNA,	9.541
Atad3a	Mus musculus ATPase family, AAA domain containing 3A (Atad3a), mRNA,	9.53864
Egln2	Mus musculus EGL nine homolog 2 (C, elegans) (Egln2), mRNA,	9.53605
Plekha2	Mus musculus pleckstrin homology domain-containing, family A (phosphoinositide binding specific) member 2 (Plekha2), mRNA,	9.53525
Top3b	Mus musculus topoisomerase (DNA) III beta (Top3b), mRNA,	9.53417
Ctsc	Mus musculus cathepsin C (Ctsc), mRNA,	9.53383
Snx24	Mus musculus sorting nexing 24 (Snx24), mRNA,	9.53249
Ddx54	Mus musculus DEAD (Asp-Glu-Ala-Asp) box polypeptide 54 (Ddx54), mRNA,	9.53198
Pdk3	Mus musculus pyruvate dehydrogenase kinase, isoenzyme 3 (Pdk3), mRNA,	9.53166
Hras1	Mus musculus Harvey rat sarcoma virus oncogene 1 (Hras1), mRNA,	9.53108
Brd1	Mus musculus bromodomain containing 1 (Brd1), mRNA,	9.53092
Lsm7	Mus musculus LSM7 homolog, U6 small nuclear RNA associated (S, cerevisiae) (Lsm7), mRNA,	9.53026
Sdf2l1	Mus musculus stromal cell-derived factor 2-like 1 (Sdf2l1), mRNA,	9.52964
Dncic2	Mus musculus dynein, cytoplasmic, intermediate chain 2 (Dncic2), mRNA,	9.52919
Gpiap1	Mus musculus GPI-anchored membrane protein 1 (Gpiap1), mRNA,	9.52781
Pdgfra	Mus musculus platelet derived growth factor receptor, alpha polypeptide (Pdgfra), mRNA,	9.52752
Lmo2	Mus musculus LIM domain only 2 (Lmo2), mRNA,	9.52743
Hist1h2be	Mus musculus histone 1, H2be (Hist1h2be), mRNA,	9.5257
Pop4	Mus musculus processing of precursor 4, ribonuclease P/MRP family, (S, cerevisiae) (Pop4), mRNA,	9.52509
Brd2	Mus musculus bromodomain containing 2 (Brd2), mRNA,	9.52479
1810059G22Rik	Mus musculus RIKEN cDNA 1810059G22 gene (1810059G22Rik), mRNA,	9.52456
Ube2m	Mus musculus ubiquitin-conjugating enzyme E2M (UBC12 homolog, yeast) (Ube2m), mRNA,	9.5241
Armcx3		9.52375
3100004P22Rik	Mus musculus RIKEN cDNA 3100004P22 gene (3100004P22Rik), mRNA,	9.52323
Idh2	Mus musculus isocitrate dehydrogenase 2 (NADP+), mitochondrial (Idh2), mRNA,	9.52196
Ostm1	Mus musculus osteopetrosis associated transmembrane protein 1 (Ostm1), mRNA,	9.52142
Lman1	Mus musculus lectin, mannose-binding, 1 (Lman1), mRNA,	9.52051
1110012M11Rik	Mus musculus RIKEN cDNA 1110012M11 gene (1110012M11Rik), mRNA,	9.51959
Actn4	Mus musculus actinin alpha 4 (Actn4), mRNA,	9.51561
2810403A07Rik	Mus musculus RIKEN cDNA 2810403A07 gene (2810403A07Rik), mRNA,	9.515
1500005A01Rik	Mus musculus RIKEN cDNA 1500005A01 gene (1500005A01Rik), mRNA,	9.51489
Arl2	Mus musculus ADP-ribosylation factor-like 2 (Arl2), mRNA,	9.51377
1110007C02Rik	Mus musculus RIKEN cDNA 1110007C02 gene (1110007C02Rik), mRNA,	9.51359
Rnf166		9.51357
Ywhaq	Mus musculus tyrosine 3-monooxygenase/tryptophan 5-monooxygenase activation protein, theta polypeptide (Ywhaq), mRNA,	9.51225
Wbp4	Mus musculus WW domain binding protein 4 (Wbp4), mRNA,	9.51222
Grhpr	Mus musculus glyoxylate reductase/hydroxypyruvate reductase (Grhpr), mRNA,	9.51142
Stub1	Mus musculus STIP1 homology and U-Box containing protein 1 (Stub1), mRNA,	9.51111
Hist2h3b	Mus musculus histone 2, H3b (Hist2h3b), mRNA,	9.50994
3110001A13Rik	Mus musculus RIKEN cDNA 3110001A13 gene (3110001A13Rik), mRNA,	9.50825
BC022224	Mus musculus cDNA sequence BC022224 (BC022224), mRNA,	9.50688
1700034P14Rik	Mus musculus RIKEN cDNA 1700034P14 gene (1700034P14Rik), mRNA,	9.50651
Zfp536	Mus musculus zinc finger protein 536 (Zfp536), mRNA,	9.50633
Ahsa1	Mus musculus AHA1, activator of heat shock 90kDa protein ATPase homolog 1 (yeast) (Ahsa1), mRNA,	9.50632
Sptlc1	Mus musculus serine palmitoyltransferase, long chain base subunit 1 (Sptlc1), mRNA,	9.50592
Copz2	Mus musculus coatomer protein complex, subunit zeta 2 (Copz2), mRNA,	9.50591
C78339	Mus musculus expressed sequence C78339 (C78339), mRNA,	9.50572
Zfp148	Mus musculus zinc finger protein 148 (Zfp148), mRNA,	9.50532
1810009A15Rik	Mus musculus RIKEN cDNA 1810009A15 gene (1810009A15Rik), mRNA,	9.50481
Psme3	Mus musculus proteaseome (prosome, macropain) 28 subunit, 3 (Psme3), mRNA,	9.50332
Ap3d1		9.50301
Cdv1	Mus musculus carnitine deficiency-associated gene expressed in ventricle 1 (Cdv1), mRNA,	9.5
Mns1	Mus musculus meiosis-specific nuclear structural protein 1 (Mns1), mRNA,	9.49953
2810405I11Rik	Mus musculus RIKEN cDNA 2810405I11 gene (2810405I11Rik), mRNA,	9.49939
0610009K11Rik	Mus musculus RIKEN cDNA 0610009K11 gene (0610009K11Rik), mRNA,	9.49895
Bace1	Mus musculus beta-site APP cleaving enzyme 1 (Bace1), mRNA,	9.4966
Cbx7		9.49418
Phxr4	Mus musculus per-hexamer repeat gene 4 (Phxr4), mRNA,	9.49254
Myadm	Mus musculus myeloid-associated differentiation marker (Myadm), mRNA,	9.49168
1700001A24Rik	Mus musculus RIKEN cDNA 1700001A24 gene (1700001A24Rik), mRNA,	9.49114
Cog6	Mus musculus component of oligomeric golgi complex 6 (Cog6), mRNA,	9.48897
Thap4	Mus musculus THAP domain containing 4 (Thap4), mRNA,	9.48868
Cldn11	Mus musculus claudin 11 (Cldn11), mRNA,	9.48861
AI662250	Mus musculus expressed sequence AI662250 (AI662250), mRNA,	9.48829
D5Bwg0834e	Mus musculus DNA segment, Chr 5, Brigham & Womens Genetics 0834 expressed (D5Bwg0834e), mRNA,	9.48777
Hs3st1	Mus musculus heparan sulfate (glucosamine) 3-O-sulfotransferase 1 (Hs3st1), mRNA,	9.48595
Ddx1	Mus musculus DEAD (Asp-Glu-Ala-Asp) box polypeptide 1 (Ddx1), mRNA,	9.48581
6720485C15Rik	Mus musculus RIKEN cDNA 6720485C15 gene (6720485C15Rik), mRNA,	9.48529
Zdhhc9	Mus musculus zinc finger, DHHC domain containing 9 (Zdhhc9), mRNA,	9.48501
2810437L13Rik	Mus musculus RIKEN cDNA 2810437L13 gene (2810437L13Rik), mRNA,	9.4846
Rabgef1	Mus musculus RAB guanine nucleotide exchange factor (GEF) 1 (Rabgef1), mRNA,	9.48449
Ppt1	Mus musculus palmitoyl-protein thioesterase 1 (Ppt1), mRNA,	9.48423
Mtf2	Mus musculus metal response element binding transcription factor 2 (Mtf2), mRNA,	9.48406
Ndufb5	Mus musculus NADH dehydrogenase (ubiquinone) 1 beta subcomplex, 5 (Ndufb5), mRNA,	9.48342
2010001O09Rik	Mus musculus RIKEN cDNA 2010001O09 gene (2010001O09Rik), mRNA,	9.48302
AU024582	Mus musculus expressed sequence AU024582 (AU024582), mRNA,	9.48244
C030002N13Rik	Mus musculus RIKEN cDNA C030002N13 gene (C030002N13Rik), mRNA,	9.48136
Tcp1	Mus musculus t-complex protein 1 (Tcp1), mRNA,	9.48132
Hdac11	Mus musculus histone deacetylase 11 (Hdac11), mRNA,	9.48005
Fbxo36	Mus musculus F-box only protein 36 (Fbxo36), mRNA,	9.47756
Vamp2	Mus musculus vesicle-associated membrane protein 2 (Vamp2), mRNA,	9.47734
Ctdspl	Mus musculus CTD (carboxy-terminal domain, RNA polymerase II, polypeptide A) small phosphatase-like (Ctdspl), mRNA,	9.4766
Qdpr	Mus musculus quininoid dihydropteridine reductase (Qdpr), mRNA,	9.47633
Eml1	Mus musculus echinoderm microtubule associated protein like 1 (Eml1), mRNA,	9.47602
Slc35b4		9.47591
1700029J07Rik	Mus musculus RIKEN cDNA 1700029J07 gene (1700029J07Rik), mRNA,	9.4758
Axl	Mus musculus AXL receptor tyrosine kinase (Axl), mRNA,	9.47423
1110049G11Rik	Mus musculus RIKEN cDNA 1110049G11 gene (1110049G11Rik), mRNA,	9.47174
Mrpl16	Mus musculus mitochondrial ribosomal protein L16 (Mrpl16), mRNA,	9.47137
B830028P19Rik	Mus musculus RIKEN cDNA B830028P19 gene (B830028P19Rik), mRNA,	9.47126
Dhx36	Mus musculus DEAH (Asp-Glu-Ala-His) box polypeptide 36 (Dhx36), mRNA,	9.47118
Dhx32	Mus musculus DEAH (Asp-Glu-Ala-His) box polypeptide 32 (Dhx32), mRNA,	9.4695
BC003251	Mus musculus cDNA sequence BC003251 (BC003251), mRNA,	9.46869
Qrsl1		9.46847
BC002199	Mus musculus cDNA sequence BC002199 (BC002199), mRNA,	9.46822
Ltbp3	Mus musculus latent transforming growth factor beta binding protein 3 (Ltbp3), mRNA,	9.46815
Gstz1	Mus musculus glutathione transferase zeta 1 (maleylacetoacetate isomerase) (Gstz1), mRNA,	9.4676
Blcap	Mus musculus bladder cancer associated protein homolog (human) (Blcap), mRNA,	9.46737
Naglu	Mus musculus alpha-N-acetylglucosaminidase (Sanfilippo disease IIIB) (Naglu), mRNA,	9.46703
Bag3	Mus musculus Bcl2-associated athanogene 3 (Bag3), mRNA,	9.46569
Rhbdl7		9.46566
Mocs2	Mus musculus molybdenum cofactor synthesis 2 (Mocs2), mRNA,	9.46502
Rpl6	Mus musculus ribosomal protein L6 (Rpl6), mRNA,	9.46085
Ict1	Mus musculus immature colon carcinoma transcript 1 (Ict1), mRNA,	9.45732
3110056O03Rik	Mus musculus RIKEN cDNA 3110056O03 gene (3110056O03Rik), mRNA,	9.45707
1500016L11Rik	Mus musculus RIKEN cDNA 1500016L11 gene (1500016L11Rik), mRNA,	9.45679
5730438N18Rik	Mus musculus RIKEN cDNA 5730438N18 gene (5730438N18Rik), mRNA,	9.45671
Ppm1a	Mus musculus protein phosphatase 1A, magnesium dependent, alpha isoform (Ppm1a), mRNA,	9.45632
Map4k3	Mus musculus mitogen-activated protein kinase kinase kinase kinase 3 (Map4k3), mRNA,	9.45627
Gfer	Mus musculus growth factor, erv1 (S, cerevisiae)-like (augmenter of liver regeneration) (Gfer), transcript variant 2, mRNA,	9.45522
Pias1	Mus musculus protein inhibitor of activated STAT 1 (Pias1), mRNA,	9.45465
Mrpl40	Mus musculus mitochondrial ribosomal protein L40 (Mrpl40), mRNA,	9.45424
Ncoa1	Mus musculus nuclear receptor coactivator 1 (Ncoa1), mRNA,	9.4528
Snta1	Mus musculus syntrophin, acidic 1 (Snta1), mRNA,	9.45227
Vgll4		9.45077
Abi1	Mus musculus abl-interactor 1 (Abi1), mRNA,	9.45073
Cap1	Mus musculus CAP, adenylate cyclase-associated protein 1 (yeast) (Cap1), mRNA,	9.45055
Vps54	Mus musculus vacuolar protein sorting 54 (yeast) (Vps54), mRNA,	9.44747
Eif1a	Mus musculus eukaryotic translation initiation factor 1A (Eif1a), mRNA,	9.44683
Trap1		9.44673
Ep400	Mus musculus E1A binding protein p400 (Ep400), mRNA,	9.44479
Phkg2	Mus musculus 5phosphorylase kinase, gamma 2 (testis) (Phkg2), mRNA,	9.44388
Hbld2	Mus musculus HESB like domain containing 2 (Hbld2), mRNA,	9.44315
1700093E07Rik	Mus musculus RIKEN cDNA 1700093E07 gene (1700093E07Rik), mRNA,	9.44227
Gadd45g	Mus musculus growth arrest and DNA-damage-inducible 45 gamma (Gadd45g), mRNA,	9.43983
Slc9a3r1	Mus musculus solute carrier family 9 (sodium/hydrogen exchanger), isoform 3 regulator 1 (Slc9a3r1), mRNA,	9.43867
1110063F24Rik	Mus musculus RIKEN cDNA 1110063F24 gene (1110063F24Rik), mRNA,	9.43859
Laptm5	Mus musculus lysosomal-associated protein transmembrane 5 (Laptm5), mRNA,	9.4384
2700023B17Rik	Mus musculus RIKEN cDNA 2700023B17 gene (2700023B17Rik), mRNA,	9.43767
BC060631	Mus musculus cDNA sequence BC060631 (BC060631), mRNA,	9.4373
1110019J04Rik	Mus musculus RIKEN cDNA 1110019J04 gene (1110019J04Rik), mRNA,	9.4369
Abcf3	Mus musculus ATP-binding cassette, sub-family F (GCN20), member 3 (Abcf3), mRNA,	9.43483
D930048N14Rik	Mus musculus RIKEN cDNA D930048N14 gene (D930048N14Rik), mRNA,	9.43467
1500011J06Rik		9.43463
H2afz	Mus musculus H2A histone family, member Z (H2afz), mRNA,	9.43438
Grb2	Mus musculus growth factor receptor bound protein 2 (Grb2), mRNA,	9.43306
0610010K06Rik	Mus musculus RIKEN cDNA 0610010K06 gene (0610010K06Rik), mRNA,	9.43121
Arl6ip4	Mus musculus ADP-ribosylation factor-like 6 interacting protein 4 (Arl6ip4), mRNA,	9.42842
Kdt1	Mus musculus kidney cell line derived transcript 1 (Kdt1), mRNA,	9.42696
Chchd7		9.42617
5133400G04Rik	Mus musculus RIKEN cDNA 5133400G04 gene (5133400G04Rik), mRNA,	9.42541
Aldh4a1	Mus musculus aldehyde dehydrogenase 4 family, member A1 (Aldh4a1), mRNA,	9.42499
9630046K23Rik	Mus musculus RIKEN cDNA 9630046K23 gene (9630046K23Rik), mRNA,	9.42451
Phf10	Mus musculus PHD finger protein 10 (Phf10), mRNA,	9.42257
4632417K02	Mus musculus hypothetical protein 4632417K02 (4632417K02), mRNA,	9.42254
1110018G07Rik	Mus musculus RIKEN cDNA 1110018G07 gene (1110018G07Rik), mRNA,	9.4214
Zfp185	Mus musculus zinc finger protein 185 (Zfp185), mRNA,	9.42109
Ssr2	Mus musculus signal sequence receptor, beta (Ssr2), mRNA,	9.41667
Rab6ip1	Mus musculus Rab6 interacting protein 1 (Rab6ip1), mRNA,	9.41637
Thap11	Mus musculus THAP domain containing 11 (Thap11), mRNA,	9.41517
Ptp4a2	Mus musculus protein tyrosine phosphatase 4a2 (Ptp4a2), mRNA,	9.41451
Ptk2	Mus musculus PTK2 protein tyrosine kinase 2 (Ptk2), mRNA,	9.41288
Mrpl37	Mus musculus mitochondrial ribosomal protein L37 (Mrpl37), mRNA,	9.41198
6720425G15Rik	Mus musculus RIKEN cDNA 6720425G15 gene (6720425G15Rik), mRNA,	9.41141
Nid2	Mus musculus nidogen 2 (Nid2), mRNA,	9.40994
2610301G19Rik	Mus musculus RIKEN cDNA 2610301G19 gene (2610301G19Rik), mRNA,	9.40872
D030056L22	Mus musculus hypothetical protein D030056L22 (D030056L22), mRNA,	9.40776
Lsm10	Mus musculus U7 snRNP-specific Sm-like protein LSM10 (Lsm10), mRNA,	9.40725
5430437P03Rik	Mus musculus RIKEN cDNA 5430437P03 gene (5430437P03Rik), mRNA,	9.40697
Mrpl55	Mus musculus mitochondrial ribosomal protein L55 (Mrpl55), mRNA,	9.40503
Pex14	Mus musculus peroxisomal biogenesis factor 14 (Pex14), mRNA,	9.40414
Nt5m	Mus musculus 5,3-nucleotidase, mitochondrial (Nt5m), mRNA,	9.40293
H2-Ke2	Mus musculus H2-K region expressed gene 2 (H2-Ke2), mRNA,	9.39995
2410005K20Rik	Mus musculus RIKEN cDNA 2410005K20 gene (2410005K20Rik), mRNA,	9.39991
Gcat	Mus musculus glycine C-acetyltransferase (2-amino-3-ketobutyrate-coenzyme A ligase) (Gcat), mRNA,	9.39982
Traf3	Mus musculus Tnf receptor-associated factor 3 (Traf3), mRNA,	9.39866
Crtap	Mus musculus cartilage associated protein (Crtap), mRNA,	9.39788
Map2k4	Mus musculus mitogen activated protein kinase kinase 4 (Map2k4), mRNA,	9.39769
Sult4a1	Mus musculus sulfotransferase family 4A, member 1 (Sult4a1), mRNA,	9.3964
D2Bwg0891e	Mus musculus DNA segment, Chr 2, Brigham & Womens Genetics 0891 expressed (D2Bwg0891e), mRNA,	9.39577
Pgrmc1	Mus musculus progesterone receptor membrane component 1 (Pgrmc1), mRNA,	9.39555
Smn1		9.39536
2310065K24Rik	Mus musculus RIKEN cDNA 2310065K24 gene (2310065K24Rik), mRNA,	9.39521
5730592L21Rik	Mus musculus RIKEN cDNA 5730592L21 gene (5730592L21Rik), mRNA,	9.39439
Fbxo21	Mus musculus F-box only protein 21 (Fbxo21), mRNA,	9.39329
Mrps28	Mus musculus mitochondrial ribosomal protein S28 (Mrps28), mRNA,	9.39174
Ube2e2		9.39089
Uaca	Mus musculus uveal autoantigen with coiled-coil domains and ankyrin repeats (Uaca), mRNA,	9.39017
Lman2	Mus musculus lectin, mannose-binding 2 (Lman2), mRNA,	9.38988
Dhx15	Mus musculus DEAH (Asp-Glu-Ala-His) box polypeptide 15 (Dhx15), mRNA,	9.38869
1810057E01Rik	Mus musculus RIKEN cDNA 1810057E01 gene (1810057E01Rik), mRNA,	9.3876
Lrig3		9.38646
3732413I11Rik	Mus musculus RIKEN cDNA 3732413I11 gene (3732413I11Rik), mRNA,	9.38632
5832424M12	Mus musculus hypothetical protein 5832424M12 (5832424M12), mRNA,	9.38612
Mapk1	Mus musculus mitogen activated protein kinase 1 (Mapk1), mRNA,	9.38511
Atad1	Mus musculus ATPase family, AAA domain containing 1 (Atad1), mRNA,	9.38042
ORF61	Mus musculus open reading frame 61 (ORF61), mRNA,	9.37907
Nck2	Mus musculus non-catalytic region of tyrosine kinase adaptor protein 2 (Nck2), mRNA,	9.37729
Eif2b4	Mus musculus eukaryotic translation initiation factor 2B, subunit 4 delta (Eif2b4), mRNA,	9.37729
Hmgcs2	Mus musculus 3-hydroxy-3-methylglutaryl-Coenzyme A synthase 2 (Hmgcs2), mRNA,	9.37701
Tuba7	Mus musculus tubulin, alpha 7 (Tuba7), mRNA,	9.3767
Ndufa6	Mus musculus NADH dehydrogenase (ubiquinone) 1 alpha subcomplex, 6 (B14) (Ndufa6), mRNA,	9.37658
Lzts2	Mus musculus leucine zipper, putative tumor suppressor 2 (Lzts2), mRNA,	9.37591
Ppm1b	Mus musculus protein phosphatase 1B, magnesium dependent, beta isoform (Ppm1b), mRNA,	9.37568
0710001P18Rik	Mus musculus RIKEN cDNA 0710001P18 gene (0710001P18Rik), mRNA,	9.37502
D7Rp2e	Mus musculus DNA segment, Chr 7, Roswell Park 2 complex, expressed (D7Rp2e), mRNA,	9.37372
Eif4a2		9.37177
Abhd4	Mus musculus abhydrolase domain containing 4 (Abhd4), mRNA,	9.36945
Akp2	Mus musculus alkaline phosphatase 2, liver (Akp2), mRNA,	9.36824
Slc27a1	Mus musculus solute carrier family 27 (fatty acid transporter), member 1 (Slc27a1), mRNA,	9.36776
D8Ertd594e	Mus musculus DNA segment, Chr 8, ERATO Doi 594, expressed (D8Ertd594e), mRNA,	9.36701
Lzf	Mus musculus leucine zipper domain protein (Lzf), mRNA,	9.3659
Echs1	Mus musculus enoyl Coenzyme A hydratase, short chain, 1, mitochondrial (Echs1), mRNA,	9.36557
Mtpn	Mus musculus myotrophin (Mtpn), mRNA,	9.36525
1700019F09Rik	Mus musculus RIKEN cDNA 1700019F09 gene (1700019F09Rik), mRNA,	9.36456
Acox2	Mus musculus acyl-Coenzyme A oxidase 2, branched chain (Acox2), mRNA,	9.36427
Sh3bgrl	Mus musculus SH3-binding domain glutamic acid-rich protein like (Sh3bgrl), mRNA,	9.36304
Crsp9	Mus musculus cofactor required for Sp1 transcriptional activation, subunit 9 (Crsp9), mRNA,	9.36224
Fkbp14		9.36169
Ptdss2	Mus musculus phosphatidylserine synthase 2 (Ptdss2), mRNA,	9.36039
Plcd1		9.35979
Strap	Mus musculus serine/threonine kinase receptor associated protein (Strap), mRNA,	9.35945
Slc35b1	Mus musculus solute carrier family 35, member B1 (Slc35b1), mRNA,	9.35867
A730098D12Rik	Mus musculus RIKEN cDNA A730098D12 gene (A730098D12Rik), mRNA,	9.35707
Spg7	Mus musculus spastic paraplegia 7 homolog (human) (Spg7), mRNA,	9.35648
Scye1	Mus musculus small inducible cytokine subfamily E, member 1 (Scye1), mRNA,	9.35622
AW549877	Mus musculus expressed sequence AW549877 (AW549877), mRNA,	9.35384
2510015F01Rik	Mus musculus RIKEN cDNA 2510015F01 gene (2510015F01Rik), mRNA,	9.35374
Creld1	Mus musculus cysteine-rich with EGF-like domains 1 (Creld1), mRNA,	9.35319
Nt5c3	Mus musculus 5-nucleotidase, cytosolic III (Nt5c3), mRNA,	9.35238
2900045N06Rik	Mus musculus RIKEN cDNA 2900045N06 gene (2900045N06Rik), mRNA,	9.35081
DXImx40e	Mus musculus DNA segment, Chr X, Immunex 40, expressed (DXImx40e), mRNA,	9.3502
1500041N16Rik	Mus musculus RIKEN cDNA 1500041N16 gene (1500041N16Rik), mRNA,	9.34922
Ppargc1a	Mus musculus peroxisome proliferative activated receptor, gamma, coactivator 1 alpha (Ppargc1a), mRNA,	9.34863
Anapc5	Mus musculus anaphase-promoting complex subunit 5 (Anapc5), mRNA,	9.34779
Tgfbi	Mus musculus transforming growth factor, beta induced (Tgfbi), mRNA,	9.34761
2610209M04Rik	Mus musculus RIKEN cDNA 2610209M04 gene (2610209M04Rik), mRNA,	9.34733
Rpo1-3	Mus musculus RNA polymerase 1-3 (Rpo1-3), mRNA,	9.34554
Mrpl30	Mus musculus mitochondrial ribosomal protein L30 (Mrpl30), mRNA,	9.34488
Cno	Mus musculus cappuccino (Cno), mRNA,	9.34161
Stat3	Mus musculus signal transducer and activator of transcription 3 (Stat3), mRNA,	9.34004
1110001K21Rik	Mus musculus RIKEN cDNA 1110001K21 gene (1110001K21Rik), mRNA,	9.33907
Acac	Mus musculus acetyl-Coenzyme A carboxylase (Acac), mRNA,	9.33687
1110032D12Rik	Mus musculus RIKEN cDNA 1110032D12 gene (1110032D12Rik), mRNA,	9.33635
BC051227	Mus musculus cDNA sequence BC051227 (BC051227), mRNA,	9.33097
Zfp292	Mus musculus zinc finger protein 292 (Zfp292), mRNA,	9.33047
Cops4	Mus musculus COP9 (constitutive photomorphogenic) homolog, subunit 4 (Arabidopsis thaliana) (Cops4), mRNA,	9.32991
Sh2bpsm1	Mus musculus SH2-B PH domain containing signaling mediator 1 (Sh2bpsm1), mRNA,	9.32916
Bicc1	Mus musculus bicaudal C homolog 1 (Drosophila) (Bicc1), mRNA,	9.32894
1500002I11Rik	Mus musculus RIKEN cDNA 1500002I11 gene (1500002I11Rik), mRNA,	9.32869
Pik3c3	Mus musculus phosphoinositide-3-kinase, class 3 (Pik3c3), mRNA,	9.32788
Ddx24	Mus musculus DEAD (Asp-Glu-Ala-Asp) box polypeptide 24 (Ddx24), mRNA,	9.32781
Lbr	Mus musculus lamin B receptor (Lbr), mRNA,	9.32712
Rpp21	Mus musculus ribonuclease P 21kDa subunit (human) (Rpp21), mRNA,	9.32594
Bmp4	Mus musculus bone morphogenetic protein 4 (Bmp4), mRNA,	9.32579
Gnpda2	Mus musculus glucosamine-6-phosphate deaminase 2 (Gnpda2), mRNA,	9.32419
Ddah2	Mus musculus dimethylarginine dimethylaminohydrolase 2 (Ddah2), mRNA,	9.32277
Sms	Mus musculus spermine synthase (Sms), mRNA,	9.32194
1110061N23Rik	Mus musculus RIKEN cDNA 1110061N23 gene (1110061N23Rik), mRNA,	9.3219
Itga3	Mus musculus integrin alpha 3 (Itga3), mRNA,	9.32186
Esrrb	Mus musculus estrogen related receptor, beta (Esrrb), mRNA,	9.32009
Got1	Mus musculus glutamate oxaloacetate transaminase 1, soluble (Got1), mRNA,	9.31866
Bckdhb	Mus musculus branched chain ketoacid dehydrogenase E1, beta polypeptide (Bckdhb), mRNA,	9.31798
Hspc171		9.31696
Anapc4	Mus musculus anaphase promoting complex subunit 4 (Anapc4), mRNA,	9.31627
Agpat4	Mus musculus 1-acylglycerol-3-phosphate O-acyltransferase 1 (lysophosphatidic acid acyltransferase, delta) (Agpat4), mRNA,	9.31619
Slit2	Mus musculus slit homolog 2 (Drosophila) (Slit2), mRNA,	9.31554
Ostf1	Mus musculus osteoclast stimulating factor 1 (Ostf1), mRNA,	9.31478
5830445C04Rik	Mus musculus RIKEN cDNA 5830445C04 gene (5830445C04Rik), mRNA,	9.31251
Arhgap21		9.31123
Bcap29	Mus musculus B-cell receptor-associated protein 29 (Bcap29), mRNA,	9.3094
Bag4	Mus musculus BCL2-associated athanogene 4 (Bag4), mRNA,	9.30921
Suv420h2		9.30892
Iqce		9.30824
Mrpl27	Mus musculus mitochondrial ribosomal protein L27 (Mrpl27), mRNA,	9.30472
Slc19a2	Mus musculus solute carrier family 19 (thiamine transporter), member 2 (Slc19a2), mRNA,	9.30279
Hars2	Mus musculus histidyl tRNA synthetase 2 (Hars2), mRNA,	9.30169
2410005K17Rik	Mus musculus RIKEN cDNA 2410005K17 gene (2410005K17Rik), mRNA,	9.30165
Lrrc5	Mus musculus leucine-rich repeat-containing 5 (Lrrc5), mRNA,	9.30108
Tpst2	Mus musculus protein-tyrosine sulfotransferase 2 (Tpst2), mRNA,	9.30026
Daf1	Mus musculus decay accelerating factor 1 (Daf1), mRNA,	9.29942
Stx7	Mus musculus syntaxin 7 (Stx7), mRNA,	9.29855
0610007P22Rik	Mus musculus RIKEN cDNA 0610007P22 gene (0610007P22Rik), mRNA,	9.29766
Cklfsf6	Mus musculus chemokine-like factor super family 6 (Cklfsf6), mRNA,	9.2968
Magee1	Mus musculus melanoma antigen, family E, 1 (Magee1), mRNA,	9.2968
Eif2ak1	Mus musculus eukaryotic translation initiation factor 2 alpha kinase 1 (Eif2ak1), mRNA,	9.29592
Klf13	Mus musculus Kruppel-like factor 13 (Klf13), mRNA,	9.29406
Mpi1	Mus musculus mannose phosphate isomerase 1 (Mpi1), mRNA,	9.293
Adh1	Mus musculus alcohol dehydrogenase 1 (class I) (Adh1), mRNA,	9.29172
Rpp14	Mus musculus ribonuclease P 14kDa subunit (human) (Rpp14), mRNA,	9.28995
Akap8l	Mus musculus A kinase (PRKA) anchor protein 8-like (Akap8l), mRNA,	9.28928
5133401N09Rik	Mus musculus RIKEN cDNA 5133401N09 gene (5133401N09Rik), mRNA,	9.2892
Mtch2	Mus musculus mitochondrial carrier homolog 2 (C, elegans) (Mtch2), mRNA,	9.28772
Rragc	Mus musculus Ras-related GTP binding C (Rragc), mRNA,	9.28634
5033405K12Rik	Mus musculus RIKEN cDNA 5033405K12 gene (5033405K12Rik), mRNA,	9.28405
AW548124	Mus musculus expressed sequence AW548124 (AW548124), mRNA,	9.28318
Slc35f3	Mus musculus solute carrier family 35, member F3 (Slc35f3), mRNA,	9.28084
Lsm4	Mus musculus LSM4 homolog, U6 small nuclear RNA associated (S, cerevisiae) (Lsm4), mRNA,	9.27879
2310007A19Rik	Mus musculus RIKEN cDNA 2310007A19 gene (2310007A19Rik), mRNA,	9.2776
Thap7	Mus musculus THAP domain containing 7 (Thap7), mRNA,	9.27731
Psme2b	Mus musculus protease (prosome, macropain) 28 subunit, beta, b (Psme2b), mRNA,	9.2767
Ddx48	Mus musculus DEAD (Asp-Glu-Ala-Asp) box polypeptide 48 (Ddx48), mRNA,	9.27669
1700023M03Rik	Mus musculus RIKEN cDNA 1700023M03 gene (1700023M03Rik), mRNA,	9.27611
Golga2	Mus musculus golgi autoantigen, golgin subfamily a, 2 (Golga2), mRNA,	9.27555
1110007C24Rik	Mus musculus RIKEN cDNA 1110007C24 gene (1110007C24Rik), mRNA,	9.27537
Ccdc9	Mus musculus coiled-coil domain containing 9 (Ccdc9), mRNA,	9.2751
AI838661	Mus musculus expressed sequence AI838661 (AI838661), mRNA,	9.27466
Arf3	Mus musculus ADP-ribosylation factor 3 (Arf3), mRNA,	9.27443
Ctsf	Mus musculus cathepsin F (Ctsf), mRNA,	9.27273
D17Wsu94e	Mus musculus DNA segment, Chr 17, Wayne State University 94, expressed (D17Wsu94e), mRNA,	9.27258
Slc35a1	Mus musculus solute carrier family 35 (CMP-sialic acid transporter), member 1 (Slc35a1), mRNA,	9.27206
Dhrs6	Mus musculus dehydrogenase/reductase (SDR family) member 6 (Dhrs6), mRNA,	9.27187
Gmpr	Mus musculus guanosine monophosphate reductase (Gmpr), mRNA,	9.2714
Mlycd	Mus musculus malonyl-CoA decarboxylase (Mlycd), mRNA,	9.26855
2900091E11Rik	Mus musculus RIKEN cDNA 2900091E11 gene (2900091E11Rik), mRNA,	9.26711
Rnf103	Mus musculus ring finger protein 103 (Rnf103), mRNA,	9.26585
Zdhhc4	Mus musculus zinc finger, DHHC domain containing 4 (Zdhhc4), mRNA,	9.26585
4933426M11Rik	Mus musculus RIKEN cDNA 4933426M11 gene (4933426M11Rik), mRNA,	9.26555
AI481316	Mus musculus expressed sequence AI481316 (AI481316), mRNA,	9.26552
Sesn1	Mus musculus sestrin 1 (Sesn1), mRNA,	9.26474
Mapk6	Mus musculus mitogen-activated protein kinase 6 (Mapk6), mRNA,	9.26469
Mrps9	Mus musculus mitochondrial ribosomal protein S9 (Mrps9), mRNA,	9.26456
Nr2f1	Mus musculus nuclear receptor subfamily 2, group F, member 1 (Nr2f1), mRNA,	9.26276
Gab1	Mus musculus growth factor receptor bound protein 2-associated protein 1 (Gab1), mRNA,	9.26223
Cox15	Mus musculus COX15 homolog, cytochrome c oxidase assembly protein (yeast) (Cox15), mRNA,	9.26176
Acp2	Mus musculus acid phosphatase 2, lysosomal (Acp2), mRNA,	9.26154
Abcg1	Mus musculus ATP-binding cassette, sub-family G (WHITE), member 1 (Abcg1), mRNA,	9.26087
Plekhm2		9.26032
Zfp639		9.26023
Bcs1l	Mus musculus BCS1-like (yeast) (Bcs1l), mRNA,	9.25885
4930488P06Rik	Mus musculus RIKEN cDNA 4930488P06 gene (4930488P06Rik), mRNA,	9.25844
Drbp1	Mus musculus developmentally regulated RNA binding protein 1 (Drbp1), mRNA,	9.25791
Zswim1	Mus musculus zinc finger, SWIM domain containing 1 (Zswim1), mRNA,	9.25759
Plvap	Mus musculus plasmalemma vesicle associated protein (Plvap), mRNA,	9.25749
Siah1a	Mus musculus seven in absentia 1A (Siah1a), mRNA,	9.25715
Sgcb	Mus musculus sarcoglycan, beta (dystrophin-associated glycoprotein) (Sgcb), mRNA,	9.25444
Arpc4	Mus musculus actin related protein 2/3 complex, subunit 4 (Arpc4), mRNA,	9.25366
Trim25	Mus musculus tripartite motif protein 25 (Trim25), mRNA,	9.25288
D030028O16Rik	Mus musculus RIKEN cDNA D030028O16 gene (D030028O16Rik), mRNA,	9.25282
F8a	Mus musculus factor 8-associated gene A (F8a), mRNA,	9.25262
Cd47	Mus musculus CD47 antigen (Rh-related antigen, integrin-associated signal transducer) (Cd47), mRNA,	9.25176
1110031B06Rik	Mus musculus RIKEN cDNA 1110031B06 gene (1110031B06Rik), mRNA,	9.25028
Tsg101	Mus musculus tumor susceptibility gene 101 (Tsg101), mRNA,	9.25012
Pafah1b3	Mus musculus platelet-activating factor acetylhydrolase, isoform 1b, alpha1 subunit (Pafah1b3), mRNA,	9.25012
0610006K04Rik	Mus musculus RIKEN cDNA 0610006K04 gene (0610006K04Rik), mRNA,	9.24694
Prkag1	Mus musculus protein kinase, AMP-activated, gamma 1 non-catalytic subunit (Prkag1), mRNA,	9.2461
D10Wsu52e	Mus musculus DNA segment, Chr 10, Wayne State University 52, expressed (D10Wsu52e), mRNA,	9.246
Keap1	Mus musculus kelch-like ECH-associated protein 1 (Keap1), mRNA,	9.24564
Pkia	Mus musculus protein kinase inhibitor, alpha (Pkia), mRNA,	9.24519
Tmem19	Mus musculus transmembrane protein 19 (Tmem19), mRNA,	9.24489
Srp9	Mus musculus signal recognition particle 9 (Srp9), mRNA,	9.24278
6430510M02Rik	Mus musculus RIKEN cDNA 6430510M02 gene (6430510M02Rik), mRNA,	9.24105
2310021P13Rik		9.24069
0610042I15Rik	Mus musculus RIKEN cDNA 0610042I15 gene (0610042I15Rik), mRNA,	9.24054
Polr2i	Mus musculus polymerase (RNA) II (DNA directed) polypeptide I (Polr2i), mRNA,	9.24046
Snx10	Mus musculus sorting nexin 10 (Snx10), mRNA,	9.23934
Grn	Mus musculus granulin (Grn), mRNA,	9.23837
Trpv4	Mus musculus transient receptor potential cation channel, subfamily V, member 4 (Trpv4), mRNA,	9.23812
Ppm1g	Mus musculus protein phosphatase 1G (formerly 2C), magnesium-dependent, gamma isoform (Ppm1g), mRNA,	9.23796
1810055G02Rik	Mus musculus RIKEN cDNA 1810055G02 gene (1810055G02Rik), mRNA,	9.23759
9530068E07Rik	Mus musculus RIKEN cDNA 9530068E07 gene (9530068E07Rik), mRNA,	9.23674
Rdh10	Mus musculus retinol dehydrogenase 10 (all-trans) (Rdh10), mRNA,	9.23241
E430019H13Rik		9.23088
1110015K06Rik	Mus musculus RIKEN cDNA 1110015K06 gene (1110015K06Rik), mRNA,	9.23013
1300006C06Rik	Mus musculus RIKEN cDNA 1300006C06 gene (1300006C06Rik), mRNA,	9.22998
2700055A20Rik		9.22943
Snx8	Mus musculus sorting nexin 8 (Snx8), mRNA,	9.22821
Zfp263	Mus musculus zinc finger protein 263 (Zfp263), mRNA,	9.22597
Scap	Mus musculus Sreb cleavage-activating protein (Scap), mRNA,	9.22426
2310022B05Rik	Mus musculus RIKEN cDNA 2310022B05 gene (2310022B05Rik), mRNA,	9.22393
BC032203	Mus musculus cDNA sequence BC032203 (BC032203), mRNA,	9.22289
D11Ertd497e	Mus musculus DNA segment, Chr 11, ERATO Doi 497, expressed (D11Ertd497e), mRNA,	9.22283
Dpagt1	Mus musculus dolichyl-phosphate (UDP-N-acetylglucosamine) acetylglucosaminephosphotransferase 1 (GlcNAc-1-P transferase) (Dpagt1), mRNA,	9.22221
H3f3a	Mus musculus H3 histone, family 3A (H3f3a), mRNA,	9.22218
Zfx	Mus musculus zinc finger protein X-linked (Zfx), mRNA,	9.22089
0610041G09Rik	Mus musculus RIKEN cDNA 0610041G09 gene (0610041G09Rik), mRNA,	9.22089
Ghr	Mus musculus growth hormone receptor (Ghr), mRNA,	9.22084
Ugcgl1		9.22048
2810037C03Rik	Mus musculus RIKEN cDNA 2810037C03 gene (2810037C03Rik), mRNA,	9.22005
Nutf2	Mus musculus nuclear transport factor 2 (Nutf2), mRNA,	9.21967
Arf5	Mus musculus ADP-ribosylation factor 5 (Arf5), mRNA,	9.21947
D930010J01Rik	Mus musculus RIKEN cDNA D930010J01 gene (D930010J01Rik), mRNA,	9.21936
0610007P14Rik		9.21518
BC023829	Mus musculus cDNA sequence BC023829 (BC023829), mRNA,	9.21492
9830123M21Rik		9.21469
2700067E09Rik	Mus musculus RIKEN cDNA 2700067E09 gene (2700067E09Rik), mRNA,	9.21411
Rhod	Mus musculus ras homolog gene family, member D (Rhod), mRNA,	9.2131
Pdcd5	Mus musculus programmed cell death 5 (Pdcd5), mRNA,	9.21237
Clns1a	Mus musculus chloride channel, nucleotide-sensitive, 1A (Clns1a), mRNA,	9.21216
Sfrs5	Mus musculus splicing factor, arginine/serine-rich 5 (SRp40, HRS) (Sfrs5), mRNA,	9.21193
Dncic1	Mus musculus dynein, cytoplasmic, intermediate chain 1 (Dncic1), mRNA,	9.21111
4833439L19Rik	Mus musculus RIKEN cDNA 4833439L19 gene (4833439L19Rik), mRNA,	9.20867
Map3k1	Mus musculus mitogen activated protein kinase kinase kinase 1 (Map3k1), mRNA,	9.20729
BC055368		9.20681
Ipo4	Mus musculus importin 4 (Ipo4), mRNA,	9.20657
Ttc7b		9.20643
Kctd6	Mus musculus potassium channel tetramerisation domain containing 6 (Kctd6), mRNA,	9.20636
Il11ra1	Mus musculus interleukin 11 receptor, alpha chain 1 (Il11ra1), mRNA,	9.20634
Mid1ip1		9.20626
Fhl1	Mus musculus four and a half LIM domains 1 (Fhl1), mRNA,	9.20559
AA407930	Mus musculus expressed sequence AA407930 (AA407930), mRNA,	9.20556
2310079N02Rik	Mus musculus RIKEN cDNA 2310079N02 gene (2310079N02Rik), mRNA,	9.20433
Dia1	Mus musculus diaphorase 1 (NADH) (Dia1), mRNA,	9.20426
Sec14l2	Mus musculus SEC14-like 2 (S, cerevisiae) (Sec14l2), mRNA,	9.20311
Trpm3	Mus musculus transient receptor potential cation channel, subfamily M, member 3 (Trpm3), mRNA,	9.20265
1700037H04Rik	Mus musculus RIKEN cDNA 1700037H04 gene (1700037H04Rik), mRNA,	9.20246
Fap	Mus musculus fibroblast activation protein (Fap), mRNA,	9.20241
Bzrap1	Mus musculus benzodiazapine receptor associated protein 1 (Bzrap1), mRNA,	9.20218
Sep15	Mus musculus selenoprotein (Sep15), mRNA,	9.20183
Pdk4	Mus musculus pyruvate dehydrogenase kinase, isoenzyme 4 (Pdk4), mRNA,	9.20083
2010300G19Rik	Mus musculus RIKEN cDNA 2010300G19 gene (2010300G19Rik), mRNA,	9.20047
D630045E04Rik	Mus musculus RIKEN cDNA D630045E04 gene (D630045E04Rik), mRNA,	9.19956
9530014D17Rik	Mus musculus RIKEN cDNA 9530014D17 gene (9530014D17Rik), mRNA,	9.19945
Arpc1b	Mus musculus actin related protein 2/3 complex, subunit 1B (Arpc1b), mRNA,	9.19617
Rdbp	Mus musculus RD RNA-binding protein (Rdbp), mRNA,	9.19574
Sap30	Mus musculus sin3 associated polypeptide (Sap30), mRNA,	9.19395
Ibtk		9.18979
Angptl2	Mus musculus angiopoietin-like 2 (Angptl2), mRNA,	9.18931
Snrpb	Mus musculus small nuclear ribonucleoprotein B (Snrpb), mRNA,	9.18822
Casc3	Mus musculus cancer susceptibility candidate 3 (Casc3), mRNA,	9.18683
2410001H17Rik	Mus musculus RIKEN cDNA 2410001H17 gene (2410001H17Rik), mRNA,	9.1868
Fhit	Mus musculus fragile histidine triad gene (Fhit), mRNA,	9.18663
Rtn4rl1	Mus musculus reticulon 4 receptor-like 1 (Rtn4rl1), mRNA,	9.18516
9530058B02Rik	Mus musculus RIKEN cDNA 9530058B02 gene (9530058B02Rik), mRNA,	9.18366
Hist1h4j	Mus musculus histone 1, H4j (Hist1h4j), mRNA,	9.18235
Tap2	Mus musculus transporter 2, ATP-binding cassette, sub-family B (MDR/TAP) (Tap2), mRNA,	9.18201
Pdrg1		9.18111
1110001C20Rik	Mus musculus RIKEN cDNA 1110001C20 gene (1110001C20Rik), mRNA,	9.18066
2810405F18Rik	Mus musculus RIKEN cDNA 2810405F18 gene (2810405F18Rik), mRNA,	9.17847
Tlk1	Mus musculus tousled-like kinase 1 (Tlk1), mRNA,	9.17807
Rdh14	Mus musculus retinol dehydrogenase 14 (all-trans and 9-cis) (Rdh14), mRNA,	9.17784
Rp9h	Mus musculus retinitis pigmentosa 9 homolog (human) (Rp9h), mRNA,	9.17668
Csnk2a2	Mus musculus casein kinase II, alpha 2, polypeptide (Csnk2a2), mRNA,	9.17651
Armc5		9.17625
Mapkapk2	Mus musculus MAP kinase-activated protein kinase 2 (Mapkapk2), mRNA,	9.17487
Dner	Mus musculus delta/notch-like EGF-related receptor (Dner), mRNA,	9.17444
Mopt	Mus musculus protein containing single MORN motif in testis (Mopt), mRNA,	9.1744
Lrba	Mus musculus LPS-responsive beige-like anchor (Lrba), mRNA,	9.17368
Zfyve21	Mus musculus zinc finger, FYVE domain containing 21 (Zfyve21), mRNA,	9.17258
Siva	Mus musculus Cd27 binding protein (Hindu God of destruction) (Siva), mRNA,	9.17218
Lamb2	Mus musculus laminin, beta 2 (Lamb2), mRNA,	9.17212
Ythdf1		9.17164
2010315L10Rik	Mus musculus RIKEN cDNA 2010315L10 gene (2010315L10Rik), mRNA,	9.17156
Mea1	Mus musculus male enhanced antigen 1 (Mea1), mRNA,	9.17099
BC003479	Mus musculus cDNA sequence BC003479 (BC003479), mRNA,	9.17075
Dlg5	Mus musculus discs, large homolog 5 (Drosophila) (Dlg5), mRNA,	9.17073
2410141M05Rik	Mus musculus RIKEN cDNA 2410141M05 gene (2410141M05Rik), mRNA,	9.17062
5730472N09Rik	Mus musculus RIKEN cDNA 5730472N09 gene (5730472N09Rik), mRNA,	9.16907
Smpd2	Mus musculus sphingomyelin phosphodiesterase 2, neutral (Smpd2), mRNA,	9.16855
Lmna	Mus musculus lamin A (Lmna), mRNA,	9.16689
Esam1	Mus musculus endothelial cell-specific adhesion molecule (Esam1), mRNA,	9.16589
Irf2	Mus musculus interferon regulatory factor 2 (Irf2), mRNA,	9.16584
Fasn	Mus musculus fatty acid synthase (Fasn), mRNA,	9.16171
D430039N05Rik	Mus musculus RIKEN cDNA D430039N05 gene (D430039N05Rik), mRNA,	9.15884
Fvt1		9.15796
Ap3s1	Mus musculus adaptor-related protein complex 3, sigma 1 subunit (Ap3s1), mRNA,	9.15774
1810020E01Rik	Mus musculus RIKEN cDNA 1810020E01 gene (1810020E01Rik), mRNA,	9.15667
Chi3l1	Mus musculus chitinase 3-like 1 (Chi3l1), mRNA,	9.15622
G6pc3	Mus musculus glucose 6 phosphatase, catalytic, 3 (G6pc3), mRNA,	9.15141
Cygb	Mus musculus cytoglobin (Cygb), mRNA,	9.15098
Zdhhc7	Mus musculus zinc finger, DHHC domain containing 7 (Zdhhc7), mRNA,	9.14888
Rdh11	Mus musculus retinol dehydrogenase 11 (Rdh11), mRNA,	9.14796
2900010D03Rik	Mus musculus RIKEN cDNA 2900010D03 gene (2900010D03Rik), mRNA,	9.14775
Ipo9	Mus musculus importin 9 (Ipo9), mRNA,	9.14699
Dmrta2	Mus musculus doublesex and mab-3 related transcription factor like family A2 (Dmrta2), mRNA,	9.14672
2310009E04Rik	Mus musculus RIKEN cDNA 2310009E04 gene (2310009E04Rik), mRNA,	9.14652
D3Jfr1	Mus musculus DNA segment, Chr 3, MJeffers 1 (D3Jfr1), mRNA,	9.14595
Abca2	Mus musculus ATP-binding cassette, sub-family A (ABC1), member 2 (Abca2), mRNA,	9.14576
Inppl1	Mus musculus inositol polyphosphate phosphatase-like 1 (Inppl1), mRNA,	9.14506
Rae1	Mus musculus RAE1 RNA export 1 homolog (S, pombe) (Rae1), mRNA,	9.14492
D14Ertd449e	Mus musculus DNA segment, Chr 14, ERATO Doi 449, expressed (D14Ertd449e), mRNA,	9.14434
4930417P05Rik	Mus musculus RIKEN cDNA 4930417P05 gene (4930417P05Rik), mRNA,	9.14372
Anapc2	Mus musculus anaphase promoting complex subunit 2 (Anapc2), mRNA,	9.14248
Slc9a1	Mus musculus solute carrier family 9 (sodium/hydrogen exchanger), member 1 (Slc9a1), mRNA,	9.14199
0610038D11Rik	Mus musculus RIKEN cDNA 0610038D11 gene (0610038D11Rik), mRNA,	9.14197
Bhlhb2	Mus musculus basic helix-loop-helix domain containing, class B2 (Bhlhb2), mRNA,	9.14077
4632419K20Rik	Mus musculus RIKEN cDNA 4632419K20 gene (4632419K20Rik), mRNA,	9.14049
Serping1	Mus musculus serine (or cysteine) proteinase inhibitor, clade G, member 1 (Serping1), mRNA,	9.14
Eif3s4	Mus musculus eukaryotic translation initiation factor 3, subunit 4 (delta) (Eif3s4), mRNA,	9.13853
Cstf2	Mus musculus cleavage stimulation factor, 3 pre-RNA subunit 2 (Cstf2), mRNA,	9.13793
Nlgn2	Mus musculus neuroligin 2 (Nlgn2), mRNA,	9.13757
Pde6d	Mus musculus phosphodiesterase 6D, cGMP-specific, rod, delta (Pde6d), mRNA,	9.13726
P4ha1	Mus musculus procollagen-proline, 2-oxoglutarate 4-dioxygenase (proline 4-hydroxylase), alpha 1 polypeptide (P4ha1), mRNA,	9.13689
F630022B06Rik	Mus musculus RIKEN cDNA F630022B06 gene (F630022B06Rik), mRNA,	9.13677
Npr2	Mus musculus natriuretic peptide receptor 2 (Npr2), mRNA,	9.1364
Ddx18	Mus musculus DEAD (Asp-Glu-Ala-Asp) box polypeptide 18 (Ddx18), mRNA,	9.13568
2810027O19Rik	Mus musculus RIKEN cDNA 2810027O19 gene (2810027O19Rik), mRNA,	9.13558
AW538196	Mus musculus expressed sequence AW538196 (AW538196), mRNA,	9.13435
Ralbp1	Mus musculus ralA binding protein 1 (Ralbp1), mRNA,	9.13412
Akr7a5	Mus musculus aldo-keto reductase family 7, member A5 (aflatoxin aldehyde reductase) (Akr7a5), mRNA,	9.13209
Nipa1		9.13156
Ndufaf1	Mus musculus NADH dehydrogenase (ubiquinone) 1 alpha subcomplex, assembly factor 1 (Ndufaf1), mRNA,	9.12975
Sirt2	Mus musculus sirtuin 2 (silent mating type information regulation 2, homolog) 2 (S, cerevisiae) (Sirt2), mRNA,	9.12951
Tomm22	Mus musculus translocase of outer mitochondrial membrane 22 homolog (yeast) (Tomm22), mRNA,	9.12832
Htatip2	Mus musculus HIV-1 tat interactive protein 2, homolog (human) (Htatip2), mRNA,	9.12823
Dnase2a	Mus musculus deoxyribonuclease II alpha (Dnase2a), mRNA,	9.12795
2610019F03Rik	Mus musculus RIKEN cDNA 2610019F03 gene (2610019F03Rik), mRNA,	9.12792
2310041H06Rik	Mus musculus RIKEN cDNA 2310041H06 gene (2310041H06Rik), mRNA,	9.12724
Gtf2f2	Mus musculus general transcription factor IIF, polypeptide 2 (Gtf2f2), mRNA,	9.12717
Pls3	Mus musculus plastin 3 (T-isoform) (Pls3), mRNA,	9.12715
Agrn	Mus musculus agrin (Agrn), mRNA,	9.12624
Mrps18c		9.12533
Ddx26	Mus musculus DEAD/H (Asp-Glu-Ala-Asp/His) box polypeptide 26 (Ddx26), mRNA,	9.12411
Psme2	Mus musculus proteasome (prosome, macropain) 28 subunit, beta (Psme2), mRNA,	9.12195
Ipo8	Mus musculus importin 8 (Ipo8), mRNA,	9.12173
Arf6	Mus musculus ADP-ribosylation factor 6 (Arf6), mRNA,	9.12094
6030457N17Rik	Mus musculus RIKEN cDNA 6030457N17 gene (6030457N17Rik), mRNA,	9.12062
Acbd3	Mus musculus acyl-Coenzyme A binding domain containing 3 (Acbd3), mRNA,	9.11579
1810037G04Rik	Mus musculus RIKEN cDNA 1810037G04 gene (1810037G04Rik), mRNA,	9.11535
D11Ertd759e	Mus musculus DNA segment, Chr 11, ERATO Doi 759, expressed (D11Ertd759e), mRNA,	9.11399
Slc6a6	Mus musculus solute carrier family 6 (neurotransmitter transporter, taurine), member 6 (Slc6a6), mRNA,	9.11333
Ganab		9.11282
AU022870	Mus musculus expressed sequence AU022870 (AU022870), mRNA,	9.11069
Ctsh	Mus musculus cathepsin H (Ctsh), mRNA,	9.11028
Smarcd2	Mus musculus SWI/SNF related, matrix associated, actin dependent regulator of chromatin, subfamily d, member 2 (Smarcd2), mRNA,	9.10948
Itgb5	Mus musculus integrin beta 5 (Itgb5), mRNA,	9.10918
Slc23a2	Mus musculus solute carrier family 23 (nucleobase transporters), member 2 (Slc23a2), mRNA,	9.10811
Pitpnm2	Mus musculus phosphatidylinositol transfer protein, membrane-associated 2 (Pitpnm2), mRNA,	9.10791
Nelf	Mus musculus nasal embryonic LHRH factor (Nelf), mRNA,	9.10789
Rnpepl1	Mus musculus arginyl aminopeptidase (aminopeptidase B)-like 1 (Rnpepl1), mRNA,	9.10776
Ard1	Mus musculus N-acetyltransferase ARD1 homolog (S, cerevisiae) (Ard1), mRNA,	9.10763
Otx1	Mus musculus orthodenticle homolog 1 (Drosophila) (Otx1), mRNA,	9.10704
1700025K23Rik	Mus musculus RIKEN cDNA 1700025K23 gene (1700025K23Rik), mRNA,	9.10644
Tbl1x	Mus musculus transducin (beta)-like 1 X-linked (Tbl1x), mRNA,	9.1063
Pdcd2	Mus musculus programmed cell death 2 (Pdcd2), mRNA,	9.10567
4921518A06Rik	Mus musculus RIKEN cDNA 4921518A06 gene (4921518A06Rik), mRNA,	9.10335
Pfn1	Mus musculus profilin 1 (Pfn1), mRNA,	9.10141
Sepw1	Mus musculus selenoprotein W, muscle 1 (Sepw1), mRNA,	9.10083
Crcp	Mus musculus calcitonin gene-related peptide-receptor component protein (Crcp), mRNA,	9.10013
Nola1	Mus musculus nucleolar protein family A, member 1 (H/ACA small nucleolar RNPs) (Nola1), mRNA,	9.09976
5033428A16Rik		9.09945
Golga5	Mus musculus golgi autoantigen, golgin subfamily a, 5 (Golga5), mRNA,	9.09944
0610009H04Rik	Mus musculus RIKEN cDNA 0610009H04 gene (0610009H04Rik), mRNA,	9.09843
1500010J02Rik	Mus musculus RIKEN cDNA 1500010J02 gene (1500010J02Rik), mRNA,	9.0979
Adck4	Mus musculus aarF domain containing kinase 4 (Adck4), mRNA,	9.09738
1700014P03Rik	Mus musculus RIKEN cDNA 1700014P03 gene (1700014P03Rik), mRNA,	9.09731
4933434E20Rik	Mus musculus RIKEN cDNA 4933434E20 gene (4933434E20Rik), mRNA,	9.09698
Rab35		9.09613
4833414E09Rik	Mus musculus RIKEN cDNA 4833414E09 gene (4833414E09Rik), mRNA,	9.0959
[truncated: 16,161 more rows]
