# Supplementary material for: Transcriptome signature of the adult mouse choroid plexus
Source: Fluids Barriers CNS. 2011 Jan 18;8:10. doi: 10.1186/2045-8118-8-10 (PMC3042978; doi:10.1186/2045-8118-8-10)
Supplement: Additional file 2 — Functional networks of the most highly-expressed genes in the choroid plexus. The 59 most highly expressed genes were grouped in a 3-modular theme proximity network. The genes belonging to each module are specified. [file 2045-8118-8-10-S2.XLSX]

## Sheet: Biological_Process_modules.txt
Module	GO Biological Process	genes
1	ADP biosynthetic process	ATP5B
1	ATP catabolic process	ATP5B
1	ATP synthesis coupled proton transport	ATP5H	ATP5B
1	chaperone mediated protein folding requiring cofactor	HSPA8
1	erythrocyte differentiation	RPS14
1	fibril organization	CST3
1	maturation of SSU-rRNA	RPS14
1	negative regulation of blood vessel remodeling	CST3
1	negative regulation of cell adhesion involved in substrate-bound cell migration	ATP5B
1	negative regulation of collagen catabolic process	CST3
1	negative regulation of elastin catabolic process	CST3
1	negative regulation of extracellular matrix disassembly	CST3
1	negative regulation of histolysis	CST3
1	negative regulation of peptidase activity	CST3
1	prostaglandin biosynthetic process	PTGDS
1	protein folding	HSPA8	PPIA
1	regulation of circadian sleep/wake cycle, sleep	PTGDS
1	regulation of intracellular pH	ATP5B
1	regulation of tissue remodeling	CST3
1	ribosomal small subunit assembly	RPS14
2	ATP biosynthetic process	ATP1A1	ATP5J2	ATP5H	ATP5B
2	decidualization	BSG
2	embryo implantation	BSG
2	glycosphingolipid metabolic process	PSAP
2	intracellular sequestering of iron ion	FTH1
2	iron ion transport	FTH1
2	positive regulation of endocytosis	CD63
2	pyruvate metabolic process	BSG
2	response to mercury ion	BSG
3	aerobic respiration	UQCRH
3	cellular chloride ion homeostasis	CKB
3	chromatin organization	GPX4
3	creatine metabolic process	CKB
3	ER-associated protein catabolic process	UBB
3	generation of precursor metabolites and energy	ATP5H	COX4I1	COX6A1	COX8A	ATP5B	UQCRH
3	glutathione metabolic process	GPX4
3	hydrogen peroxide catabolic process	GPX4
3	initiation of viral infection	PPIA
3	long-term strengthening of neuromuscular junction	UBB
3	membrane organization	MTCH1	FTH1	HSPA8	ATP5B	CD63
3	mitochondrial electron transport, ubiquinol to cytochrome c	UQCRH
3	negative regulation of glucocorticoid biosynthetic process	ATP1A1
3	negative regulation of heart contraction	ATP1A1
3	neuronal ion channel clustering	MTCH1
3	oxidative phosphorylation	UQCRH	ATP5H	ATP5B
3	phospholipid metabolic process	GPX4
3	positive regulation of heart contraction	ATP1A1
3	positive regulation of striated muscle contraction	ATP1A1
3	post-Golgi vesicle-mediated transport	FTH1	HSPA8
3	proton transport	ATP5H	ATP5B	ATP5J2
3	provirus integration	PPIA
3	regulation of inflammatory response	GPX4
3	regulation of signal transduction	MTCH1
3	regulation of synaptic plasticity	UBB
3	regulation of the force of heart contraction	ATP1A1
3	regulation of viral genome replication	PPIA
3	RNA catabolic process	RNASET2
3	translational elongation	RPS14	RPS27A	RPS29	UBA52
3	transport	DBI	PTGDS	TTR	UQCRH	ATP5H	ATP1A1	ATP5B	ATP5J2	RPS14	RPS27A	RPS29	UBA52	MTCH1	FTH1	HSPA8	CST3	BSG	GPX4	PPIA	UBB	PSAP	CD63	COX4I1	COX6A1	COX8A	CKB	RNASET2
